# Supplementary material for: 4-Formyl-3-p-tolyl­sydnone
Source: Acta Crystallogr Sect E Struct Rep Online. 2010 May 8;66(Pt 6):o1303. doi: 10.1107/S1600536810016417 (PMC2979510; doi:10.1107/S1600536810016417)
Supplement: Supplementary file 2 [file e-66-o1303-Isup2.hkl]

# 
# h,k,l, Fc-squared, Fo-squared, sigma(Fo-squared) and status flag 
# 
data_I
_shelx_title ' bk30m in P2(1)/c (100K)' 
_shelx_refln_list_code          4 
_shelx_F_calc_maximum      129.15 
_exptl_crystal_F_000       424.00 
_reflns_d_resolution_high  0.5838 
 
loop_ 
 _symmetry_equiv_pos_as_xyz 
 'x, y, z' 
 '-x, y+1/2, -z+1/2' 
 '-x, -y, -z' 
 'x, -y-1/2, z-1/2' 
 
_cell_length_a    10.5663 
_cell_length_b    10.4088 
_cell_length_c     8.9630 
_cell_angle_alpha  90.000 
_cell_angle_beta  108.222 
_cell_angle_gamma  90.000 
 
_shelx_F_squared_multiplier     1.000 
 
loop_ 
 _refln_index_h 
 _refln_index_k 
 _refln_index_l 
 _refln_F_squared_calc 
 _refln_F_squared_meas 
 _refln_F_squared_sigma 
 _refln_observed_status 
   2   0   0      593.68      605.21     13.24 o 
   5   0   0     4334.60     4612.72     69.05 o 
   6   0   0      176.84      170.00      4.82 o 
   7   0   0        2.77        0.80      0.37 o 
   8   0   0       33.49       22.23      1.13 o 
   9   0   0      278.21      251.91      5.83 o 
  10   0   0      311.72      266.13      5.51 o 
  11   0   0       59.93       64.84      2.30 o 
  12   0   0        0.02       -0.70      0.54 o 
  13   0   0       48.41       49.41      3.45 o 
  14   0   0       23.52       20.40      2.47 o 
  15   0   0        1.15       -0.16      1.15 o 
  16   0   0        9.08        8.95      2.08 o 
  17   0   0        7.40        6.28      1.93 o 
   1   1   0      239.65      268.54      5.90 o 
   2   1   0     1945.05     2033.55     59.18 o 
   3   1   0       15.84       16.19      0.61 o 
   4   1   0        1.73       -0.09      0.13 o 
   5   1   0     1057.09     1129.99     12.41 o 
   6   1   0        6.94       13.27      0.56 o 
   7   1   0       16.27       14.05      0.62 o 
   8   1   0      226.76      208.85      3.05 o 
   9   1   0      167.10      165.12      2.67 o 
  10   1   0      177.22      126.67      2.33 o 
  11   1   0       14.81       17.38      0.97 o 
  12   1   0       98.14       95.45      2.45 o 
  13   1   0        6.90        5.62      0.82 o 
  14   1   0       28.53       28.82      1.62 o 
  15   1   0       48.31       54.00      2.57 o 
  16   1   0        5.80        7.04      1.94 o 
  17   1   0        2.70        2.26      1.59 o 
   0   2   0     4187.53     4377.44     93.71 o 
   1   2   0      322.08      325.64      7.20 o 
   2   2   0       14.51       19.88      0.87 o 
   3   2   0      845.89      931.58     20.38 o 
   4   2   0       15.06       10.43      0.78 o 
   6   2   0      236.91      243.69      3.69 o 
   7   2   0      545.44      521.44      8.80 o 
   8   2   0      107.80       93.06      2.02 o 
   9   2   0      327.55      259.08      4.28 o 
  10   2   0       28.40       25.38      1.12 o 
  11   2   0        3.90        5.06      0.69 o 
  12   2   0        0.03       -0.08      0.46 o 
  13   2   0       22.38       24.40      1.45 o 
  14   2   0       17.76       17.95      1.36 o 
  15   2   0       36.37       37.33      3.22 o 
  16   2   0        0.05       -0.56      1.26 o 
  17   2   0        0.46        0.04      1.33 o 
   1   3   0      231.62      278.20      8.42 o 
   2   3   0      279.32      279.86      6.48 o 
   4   3   0      105.28      113.15      2.38 o 
   5   3   0     1746.65     1806.61     27.69 o 
   6   3   0      656.87      655.38      9.51 o 
   7   3   0        0.64        0.16      0.32 o 
   8   3   0      403.12      325.70      6.46 o 
   9   3   0       12.60       11.22      0.82 o 
  10   3   0      111.03      108.73      2.43 o 
  11   3   0       88.71       78.88      2.11 o 
  12   3   0        3.99        4.14      0.89 o 
  13   3   0       20.88       24.22      1.87 o 
  14   3   0      213.11      214.66      5.49 o 
  15   3   0       33.53       37.32      3.22 o 
  16   3   0        0.19        0.43      1.35 o 
   2   4   0       87.03       67.08      2.03 o 
   3   4   0        5.53        8.80      0.55 o 
   4   4   0      825.95      888.80     14.00 o 
   5   4   0       72.00       83.89      2.09 o 
   6   4   0      145.49      130.71      2.30 o 
   7   4   0        6.01        3.39      0.62 o 
   8   4   0      454.87      390.57      5.78 o 
   9   4   0      704.53      622.16     10.95 o 
  10   4   0        0.17        0.68      0.53 o 
  11   4   0       10.01        9.78      1.12 o 
  12   4   0        0.13        0.38      0.66 o 
  13   4   0      103.77       98.81      3.36 o 
  14   4   0        6.17        5.93      1.72 o 
  15   4   0        0.15       -0.68      1.16 o 
  16   4   0        1.47       -0.59      1.32 o 
   1   5   0      737.09      911.11     14.20 o 
   2   5   0       48.67       34.46      2.84 o 
   3   5   0      520.07      582.12      9.37 o 
   4   5   0      258.19      318.26      5.60 o 
   5   5   0        3.28        1.11      0.40 o 
   6   5   0      408.24      412.46      7.98 o 
   7   5   0      217.92      196.60      4.22 o 
   8   5   0       12.92       10.95      1.03 o 
   9   5   0       30.81       28.20      1.50 o 
  10   5   0       13.39       12.50      1.20 o 
  11   5   0        0.01       -0.53      0.55 o 
  12   5   0       53.70       56.37      4.60 o 
  13   5   0        4.33        5.69      1.13 o 
  14   5   0       54.77       56.15      3.80 o 
  15   5   0        0.00       -0.83      1.21 o 
  16   5   0        3.28        4.31      1.81 o 
   0   6   0      707.85      739.83     16.54 o 
   1   6   0        6.59        5.45      1.34 o 
   2   6   0      537.13      622.23      7.93 o 
   3   6   0        0.79        0.65      0.15 o 
   4   6   0       33.86       34.73      0.94 o 
   5   6   0      222.63      202.50      4.08 o 
   6   6   0      263.76      258.61      5.11 o 
   7   6   0      499.95      452.75      8.19 o 
   8   6   0        0.02       -0.12      0.46 o 
   9   6   0       72.17       67.27      2.37 o 
  10   6   0        0.02       -0.45      0.49 o 
  11   6   0       66.35       71.35      2.71 o 
  12   6   0       15.13       12.68      1.44 o 
  13   6   0        4.48        2.03      1.33 o 
  14   6   0       10.41        9.12      2.06 o 
  15   6   0       48.02       53.46      4.01 o 
  16   6   0        4.43        7.97      2.06 o 
   1   7   0       27.78       18.49      0.50 o 
   2   7   0      171.51      180.78      2.08 o 
   3   7   0      391.92      411.57      3.84 o 
   4   7   0      329.52      352.80      3.76 o 
   5   7   0       68.92       78.82      1.66 o 
   6   7   0      269.98      273.41      4.18 o 
   7   7   0      263.65      249.72      5.19 o 
   8   7   0      224.65      215.85      4.81 o 
   9   7   0      104.38       93.70      2.93 o 
  10   7   0      123.74      127.44      3.66 o 
  11   7   0       26.44       29.15      2.40 o 
  12   7   0       12.47       11.58      2.04 o 
  13   7   0       24.05       23.14      2.83 o 
  14   7   0       31.35       29.30      3.27 o 
  15   7   0       16.68       17.93      2.79 o 
   0   8   0       71.21       44.56      0.96 o 
   1   8   0      170.61      182.67      1.69 o 
   2   8   0        3.56        1.86      0.21 o 
   3   8   0       59.66       61.24      0.82 o 
   4   8   0        4.01        3.40      0.29 o 
   5   8   0       89.37       96.21      1.39 o 
   6   8   0       60.57       64.59      1.61 o 
   7   8   0       13.72       10.58      1.60 o 
   8   8   0        1.25        1.67      1.04 o 
   9   8   0       10.87        8.18      1.07 o 
  10   8   0       17.52       14.78      1.81 o 
  11   8   0       96.89       90.47      3.17 o 
  12   8   0       19.91       22.01      2.76 o 
  13   8   0       24.17       25.35      2.98 o 
  14   8   0        5.33        3.68      1.77 o 
  15   8   0        9.15       10.55      2.39 o 
   1   9   0       38.07       49.11      0.65 o 
   2   9   0       12.57       20.16      0.57 o 
   3   9   0      248.82      228.09      2.35 o 
   4   9   0       10.68        8.57      0.45 o 
   5   9   0       81.93       80.59      1.28 o 
   6   9   0        5.40        4.08      0.87 o 
   7   9   0       75.89       64.97      1.72 o 
   8   9   0        0.25       -0.32      0.55 o 
   9   9   0        5.82        4.60      1.13 o 
  10   9   0       10.62       10.86      1.41 o 
  11   9   0        2.21        2.66      1.41 o 
  12   9   0       20.70       26.24      2.97 o 
  13   9   0        3.00        5.29      1.79 o 
  14   9   0        0.00        0.33      1.49 o 
   0  10   0      231.37      228.10      3.26 o 
   1  10   0      335.67      339.58      3.65 o 
   2  10   0     1836.19     1797.47     21.78 o 
   3  10   0      296.35      271.09      2.80 o 
   4  10   0       55.43       54.80      1.21 o 
   5  10   0        1.64        1.84      0.39 o 
   6  10   0       75.44       75.20      1.62 o 
   7  10   0       16.14       12.19      0.77 o 
   8  10   0       45.30       42.88      1.31 o 
   9  10   0        2.95        2.06      0.62 o 
  10  10   0        7.33        5.26      1.61 o 
  11  10   0        3.16        3.14      1.49 o 
  12  10   0       30.78       38.41      3.39 o 
  13  10   0        0.22       -0.45      1.42 o 
  14  10   0        6.30        6.34      2.02 o 
   1  11   0        0.58        1.49      0.33 o 
   2  11   0      142.76      137.32      1.84 o 
   3  11   0      145.32      130.37      1.59 o 
   4  11   0        6.76        7.50      0.44 o 
   5  11   0        6.40        6.19      0.52 o 
   6  11   0       23.99       22.77      0.99 o 
   7  11   0       15.37       16.11      1.85 o 
   8  11   0       34.02       39.79      2.09 o 
   9  11   0        3.23        2.35      0.76 o 
  10  11   0        4.44        2.46      1.43 o 
  11  11   0        8.92        8.43      2.03 o 
  12  11   0       19.72       19.66      2.81 o 
  13  11   0        0.03        1.67      1.64 o 
   0  12   0        1.25        1.17      0.62 o 
   1  12   0        4.30        4.89      0.38 o 
   2  12   0       90.94       84.18      1.24 o 
   3  12   0       23.41       21.50      0.78 o 
   4  12   0        0.54        0.91      0.28 o 
   5  12   0        0.98        0.73      0.32 o 
   6  12   0        0.71        0.05      0.32 o 
   7  12   0        0.11       -0.43      0.34 o 
   8  12   0       12.97       11.74      0.97 o 
   9  12   0       15.72       11.82      1.55 o 
  10  12   0       49.51       55.29      2.93 o 
  12  12   0       48.62       58.89      4.21 o 
   1  13   0       45.38       43.28      0.93 o 
   2  13   0        0.36        0.35      0.26 o 
   3  13   0        1.53        1.04      0.33 o 
   4  13   0        3.02        2.88      0.43 o 
   5  13   0       15.19       14.80      0.74 o 
   6  13   0        5.81        5.22      0.62 o 
   7  13   0        9.66        8.22      0.85 o 
   8  13   0       23.31       22.42      2.67 o 
   9  13   0        3.53        4.75      0.78 o 
  10  13   0       21.60       24.55      1.42 o 
  11  13   0        2.17        1.79      0.73 o 
   0  14   0        0.63        0.20      0.52 o 
   1  14   0       33.10       34.59      1.03 o 
   2  14   0        4.16        3.32      0.43 o 
   3  14   0       20.49       22.85      0.78 o 
   4  14   0       37.20       37.33      1.18 o 
   5  14   0       13.66       14.39      1.42 o 
   6  14   0      176.41      170.77      5.16 o 
   7  14   0       52.12       50.02      1.73 o 
   8  14   0        1.81        1.92      0.62 o 
   9  14   0        0.91        1.82      0.88 o 
  10  14   0       33.37       37.55      1.70 o 
   1  15   0        2.00        1.60      0.52 o 
   2  15   0       37.52       37.89      1.54 o 
   3  15   0       13.54       12.55      0.75 o 
   4  15   0       29.08       32.53      1.84 o 
   5  15   0       23.80       25.42      1.70 o 
   6  15   0       13.66       14.51      1.52 o 
   7  15   0        4.21        4.91      1.13 o 
   8  15   0        0.04        0.82      0.91 o 
   9  15   0        2.84        3.85      1.23 o 
   0  16   0       50.63       52.48      1.86 o 
   1  16   0        4.23        3.02      0.59 o 
   2  16   0       44.28       45.65      1.74 o 
   3  16   0      126.34      133.49      7.46 o 
   4  16   0        5.37        5.78      0.61 o 
   5  16   0       29.82       32.13      1.87 o 
   6  16   0       30.73       29.83      1.89 o 
   7  16   0       27.55       28.10      1.93 o 
   1  17   0       28.30       27.47      1.19 o 
   2  17   0       16.73       16.74      1.04 o 
   3  17   0       10.92       10.20      1.03 o 
   4  17   0       14.83       15.76      1.91 o 
   5  17   0        0.14        0.49      0.72 o 
 -17   1   1        0.81        2.22      1.47 o 
 -16   1   1       27.55       33.79      2.23 o 
 -15   1   1       40.88       46.12      2.34 o 
 -14   1   1        0.05       -0.86      0.68 o 
 -13   1   1      109.80      109.08      2.70 o 
 -12   1   1       40.29       37.98      1.47 o 
 -11   1   1        5.45        4.99      0.65 o 
 -10   1   1        1.93        0.97      0.50 o 
  -9   1   1       10.67        6.70      0.56 o 
  -8   1   1      692.57      616.22      7.33 o 
  -7   1   1      135.21      124.39      1.97 o 
  -6   1   1        2.32        5.77      0.86 o 
  -5   1   1       22.45       18.45      0.93 o 
  -4   1   1     2830.90     3081.77     65.66 o 
  -3   1   1     1645.33     1664.41     35.56 o 
  -2   1   1        9.56        7.00      0.41 o 
  -1   1   1       69.30       72.04      1.21 o 
   0   1   1        0.12       -0.51      0.26 o 
   1   1   1     1868.97     1886.76     40.17 o 
   4   1   1      125.95      126.28      2.59 o 
   5   1   1      299.58      316.67      4.20 o 
   6   1   1       99.30      101.62      1.72 o 
   7   1   1        7.36        9.33      0.58 o 
   8   1   1       11.77       12.97      0.73 o 
   9   1   1      255.53      216.47      3.32 o 
  10   1   1        7.00        3.66      0.56 o 
  11   1   1       11.80       10.92      0.82 o 
  12   1   1       15.82       16.40      1.03 o 
  13   1   1        8.12        8.74      0.99 o 
  14   1   1       63.34       72.83      3.82 o 
  15   1   1        0.39        1.44      1.20 o 
  16   1   1        4.74        6.59      1.97 o 
 -17   2   1        9.01       13.71      2.45 o 
 -16   2   1        0.67       -0.59      1.24 o 
 -15   2   1        0.86        0.11      1.13 o 
 -14   2   1      168.87      171.29      4.53 o 
 -13   2   1        7.92       10.12      1.00 o 
 -12   2   1       15.39       13.78      1.03 o 
 -11   2   1        0.40        0.82      0.46 o 
 -10   2   1      135.68      105.00      3.27 o 
  -9   2   1      129.58       90.32      2.03 o 
  -8   2   1      361.80      346.22      6.46 o 
  -7   2   1        2.59        4.43      0.86 o 
  -6   2   1        0.61        0.55      0.23 o 
  -5   2   1      346.28      328.42      7.91 o 
  -4   2   1      354.43      367.10      6.07 o 
  -3   2   1     1414.51     1505.68     32.27 o 
  -2   2   1       33.07       32.34      1.00 o 
  -1   2   1     5241.77     5651.70     85.46 o 
   0   2   1     1058.61     1184.15     25.33 o 
   2   2   1      303.37      184.85      4.58 o 
   3   2   1      321.66      205.69      5.24 o 
   4   2   1      947.25     1046.96     16.33 o 
   5   2   1      242.09      205.41     10.52 o 
   6   2   1       62.94       75.92      1.68 o 
   7   2   1      110.83      111.16      1.93 o 
   8   2   1      467.00      437.99      5.61 o 
   9   2   1       24.40       15.91      1.03 o 
  10   2   1        6.49        7.64      0.77 o 
  11   2   1       23.67       25.38      2.05 o 
  12   2   1      107.18      114.68      2.84 o 
  13   2   1       52.85       55.98      2.00 o 
  14   2   1        0.76        1.79      1.44 o 
  15   2   1       15.58       17.74      2.61 o 
  16   2   1        3.70        3.25      1.64 o 
 -17   3   1        0.44        1.37      1.52 o 
 -16   3   1        3.43        3.96      1.66 o 
 -15   3   1       62.06       65.51      4.12 o 
 -14   3   1       20.02       16.86      2.38 o 
 -13   3   1       37.32       38.31      2.01 o 
 -12   3   1       21.71       24.16      1.25 o 
 -11   3   1       14.39       13.89      1.18 o 
 -10   3   1        7.17        3.72      0.56 o 
  -9   3   1        4.09        6.09      0.63 o 
  -8   3   1      784.16      708.75      9.57 o 
  -7   3   1       16.42       14.56      2.16 o 
  -6   3   1       38.25       44.61      1.16 o 
  -5   3   1      662.54      820.67     13.01 o 
  -4   3   1        5.49       11.24      0.96 o 
  -3   3   1        0.59       -0.02      0.18 o 
  -2   3   1     3884.55     3951.39     75.87 o 
  -1   3   1      523.16      508.98     23.46 o 
   3   3   1      277.74      340.56      6.01 o 
   4   3   1       81.28       71.43      1.80 o 
   5   3   1      129.93      115.15      2.04 o 
   6   3   1       19.23       12.08      0.82 o 
   7   3   1      517.92      437.91     32.11 o 
   8   3   1      363.62      331.85      5.33 o 
   9   3   1      126.67       91.98      2.19 o 
  10   3   1       40.86       32.37      1.32 o 
  11   3   1        1.98        2.21      0.58 o 
  12   3   1       26.56       23.36      1.80 o 
  13   3   1        3.04        2.54      0.95 o 
  14   3   1      121.39      121.58      5.71 o 
  15   3   1       14.39       17.69      2.65 o 
  16   3   1       12.69       15.62      2.64 o 
 -17   4   1       31.09       32.55      3.52 o 
 -16   4   1       17.01       18.03      2.72 o 
 -15   4   1       18.03       17.30      2.54 o 
 -14   4   1        6.86        6.24      1.75 o 
 -13   4   1       32.21       33.52      2.82 o 
 -12   4   1       12.92       15.18      1.41 o 
 -11   4   1       20.11       20.84      1.53 o 
 -10   4   1       36.78       34.65      1.65 o 
  -9   4   1      317.80      320.52      4.98 o 
  -8   4   1       19.76       19.11      1.42 o 
  -7   4   1      101.13       96.01      1.90 o 
  -6   4   1       15.46       13.83      0.81 o 
  -5   4   1       11.51        8.72      0.64 o 
  -4   4   1       33.91       38.23      1.14 o 
  -3   4   1     1882.12     2151.12     45.72 o 
  -2   4   1      299.89      361.03     18.03 o 
   1   4   1     1686.77     1914.07     41.04 o 
   2   4   1       40.64       33.95      1.40 o 
   3   4   1      283.20      289.81      5.04 o 
   4   4   1      239.12      262.44      7.52 o 
   5   4   1     1062.33      952.09     21.66 o 
   6   4   1      554.36      521.42      7.19 o 
   7   4   1        2.21        2.05      0.41 o 
   8   4   1      498.07      472.57      6.89 o 
   9   4   1       46.68       42.47      1.86 o 
  10   4   1       18.32       14.02      1.31 o 
  11   4   1       67.05       62.28      3.66 o 
  12   4   1       32.11       29.67      2.18 o 
  13   4   1        0.19        1.37      0.84 o 
  14   4   1        6.30        4.10      1.55 o 
  15   4   1        3.75        5.78      1.79 o 
  16   4   1       26.96       29.48      3.46 o 
 -16   5   1       12.36        8.18      2.07 o 
 -15   5   1       46.26       46.01      3.61 o 
 -14   5   1       67.86       77.44      4.45 o 
 -13   5   1       10.27        9.69      1.87 o 
 -12   5   1       10.11       10.10      1.79 o 
 -11   5   1        2.69        4.23      1.04 o 
 -10   5   1       68.71       60.12      3.87 o 
  -9   5   1       55.45       44.24      1.80 o 
  -8   5   1        0.08        0.01      0.72 o 
  -7   5   1        4.71        6.24      1.12 o 
  -6   5   1      138.79      124.59      2.86 o 
  -5   5   1        1.20        4.69      0.76 o 
  -4   5   1        4.62        3.54      0.81 o 
  -3   5   1        2.66        0.05      0.16 o 
  -2   5   1        0.45        0.02      0.13 o 
  -1   5   1      437.35      462.72      7.45 o 
   0   5   1      273.09      264.65      6.89 o 
   1   5   1     1328.55     1504.81     23.05 o 
   2   5   1      116.09      144.45      3.79 o 
   3   5   1     1261.28     1369.59     21.12 o 
   4   5   1      112.42      132.61      2.86 o 
   5   5   1      376.25      377.28      9.29 o 
   6   5   1      263.62      241.57      4.85 o 
   7   5   1      267.52      247.92      5.11 o 
   8   5   1      421.38      389.00      7.46 o 
   9   5   1       63.18       61.92      2.29 o 
  10   5   1        5.94        4.01      0.82 o 
  11   5   1       10.84        8.69      3.01 o 
  12   5   1        2.59        2.94      1.15 o 
  13   5   1        2.89        0.80      0.87 o 
  14   5   1        2.75        3.76      1.63 o 
  15   5   1       31.77       34.17      3.65 o 
  16   5   1        2.82        3.11      1.76 o 
 -16   6   1       17.89       18.28      2.77 o 
 -15   6   1        0.82       -0.09      1.35 o 
 -14   6   1       25.22       25.84      2.94 o 
 -13   6   1       20.64       16.36      2.37 o 
 -12   6   1      135.66      123.00      5.33 o 
 -11   6   1       56.88       57.00      2.88 o 
 -10   6   1       12.51       11.97      1.19 o 
  -9   6   1      135.29      119.42      3.23 o 
  -8   6   1       63.55       52.27      1.90 o 
  -7   6   1       96.20       84.54      2.39 o 
  -6   6   1       68.36       71.04      2.06 o 
  -5   6   1      405.10      395.03      6.88 o 
  -4   6   1       84.29       98.20      2.09 o 
  -3   6   1       41.48       26.00      0.69 o 
  -2   6   1       93.56      118.17      1.39 o 
  -1   6   1     1776.50     1996.28     31.93 o 
   0   6   1       11.30        8.08      0.90 o 
   1   6   1       55.79       40.92      1.11 o 
   2   6   1        4.98        5.38      0.46 o 
   3   6   1      416.38      461.07      8.26 o 
   4   6   1      249.98      240.93      3.57 o 
   5   6   1        1.58        2.30      0.49 o 
   6   6   1      602.90      566.32      9.86 o 
   7   6   1       33.14       29.20      1.48 o 
   8   6   1        0.16        0.45      0.53 o 
   9   6   1       53.21       52.40      2.17 o 
  10   6   1        6.15        5.15      1.36 o 
  11   6   1       66.82       74.49      2.86 o 
  12   6   1        0.00        0.17      0.85 o 
  13   6   1       43.54       49.82      3.70 o 
  14   6   1       26.72       23.46      2.97 o 
  15   6   1       24.33       28.41      3.38 o 
 -16   7   1        0.01       -0.99      1.36 o 
 -15   7   1        5.82        5.41      1.86 o 
 -14   7   1       17.05       21.19      2.79 o 
 -13   7   1       10.87       12.41      2.18 o 
 -12   7   1       20.41       21.37      2.58 o 
 -11   7   1        9.67       14.61      2.11 o 
 -10   7   1       11.75        9.05      1.11 o 
  -9   7   1        0.56        0.45      0.54 o 
  -8   7   1        0.14        0.43      0.48 o 
  -7   7   1        5.69        5.01      1.07 o 
  -6   7   1     1007.80      959.43     12.32 o 
  -5   7   1       17.76       21.17      0.52 o 
  -4   7   1      347.94      339.00      4.53 o 
  -3   7   1      779.85      773.90      7.96 o 
  -2   7   1      208.92      249.43      2.63 o 
  -1   7   1      614.66      724.20      7.83 o 
   0   7   1      165.81      170.50      1.88 o 
   1   7   1      274.09      296.33      3.48 o 
   2   7   1       10.79        3.03      0.30 o 
   3   7   1        7.67       13.74      0.50 o 
   4   7   1        1.32        2.02      0.26 o 
   5   7   1      547.22      536.59      7.32 o 
   6   7   1      248.00      236.80      3.79 o 
   7   7   1       51.42       58.90      2.12 o 
   8   7   1       13.91       14.31      1.27 o 
   9   7   1        0.13        0.84      0.63 o 
  10   7   1        4.81        7.23      1.11 o 
  11   7   1        7.57       10.53      1.34 o 
  12   7   1       23.33       24.85      2.01 o 
  13   7   1       15.27       15.45      2.44 o 
  14   7   1       17.78       20.74      2.92 o 
  15   7   1        1.55        3.45      1.87 o 
 -15   8   1       34.10       29.58      3.43 o 
 -14   8   1       12.88       15.77      2.54 o 
 -13   8   1        2.19        2.84      1.46 o 
 -12   8   1        6.14        7.01      1.73 o 
 -11   8   1        5.29        5.74      1.50 o 
 -10   8   1        0.13       -0.31      0.89 o 
  -9   8   1       18.70       14.77      1.29 o 
  -8   8   1      311.86      289.63      5.94 o 
  -7   8   1       22.84       18.64      1.72 o 
  -6   8   1      451.30      434.17      5.37 o 
  -5   8   1      218.88      222.19      2.59 o 
  -4   8   1      141.84      134.66      1.57 o 
  -3   8   1      269.65      262.38      2.62 o 
  -2   8   1       36.38       29.71      0.61 o 
  -1   8   1       92.09      103.14      1.17 o 
   0   8   1       34.50       31.05      0.56 o 
   1   8   1       45.54       40.58      0.89 o 
   2   8   1        0.10        0.04      0.17 o 
   3   8   1      120.94      121.93      1.64 o 
   4   8   1       56.23       44.74      0.87 o 
   5   8   1      395.08      368.98      5.38 o 
   6   8   1      424.38      382.26      5.65 o 
   7   8   1        5.03        4.79      0.84 o 
   8   8   1       68.91       67.98      2.45 o 
   9   8   1        1.90        1.17      0.65 o 
  10   8   1      109.75      110.68      3.82 o 
  11   8   1       18.05       19.02      1.72 o 
  12   8   1       36.93       37.51      3.16 o 
  13   8   1        6.89        6.73      1.97 o 
  14   8   1        8.47       10.16      2.30 o 
 -15   9   1       12.30       12.19      2.51 o 
 -14   9   1       62.21       65.66      4.31 o 
 -13   9   1       51.72       51.28      3.69 o 
 -12   9   1       44.16       47.74      3.56 o 
 -11   9   1        0.55       -0.82      1.09 o 
 -10   9   1       19.80       21.96      2.50 o 
  -9   9   1       12.24       12.68      1.88 o 
  -8   9   1       28.82       25.17      1.19 o 
  -7   9   1      201.27      195.89      4.76 o 
  -6   9   1      610.31      548.04      6.63 o 
  -5   9   1      176.80      164.51      1.89 o 
  -4   9   1       17.80       23.25      0.57 o 
  -3   9   1      563.11      567.01      5.69 o 
  -2   9   1      249.47      264.18      2.41 o 
  -1   9   1      446.48      436.37      4.00 o 
   0   9   1       28.44       32.71      0.58 o 
   1   9   1       51.12       58.64      0.85 o 
   2   9   1      531.21      496.03      4.58 o 
   3   9   1      123.22      123.17      1.87 o 
   4   9   1      343.94      333.73      3.73 o 
   5   9   1      102.42       91.54      1.40 o 
   6   9   1       70.05       70.84      1.79 o 
   7   9   1       18.82       25.01      1.27 o 
   8   9   1        0.82        1.69      0.87 o 
   9   9   1        1.49        0.83      0.69 o 
  10   9   1        0.26        0.02      0.65 o 
  11   9   1       23.58       21.33      1.86 o 
  12   9   1       31.95       29.14      3.18 o 
  13   9   1        0.06       -0.83      1.36 o 
  14   9   1        0.87        0.98      1.46 o 
 -14  10   1        3.49        4.89      1.86 o 
 -13  10   1        3.16        3.27      1.64 o 
 -12  10   1       33.69       34.05      3.41 o 
 -11  10   1       23.91       25.45      2.91 o 
 -10  10   1        0.75        0.93      0.74 o 
  -9  10   1        1.24        0.40      0.67 o 
  -8  10   1        1.94        1.71      0.51 o 
  -7  10   1       25.46       24.60      0.95 o 
  -6  10   1       57.28       57.54      1.16 o 
  -5  10   1      241.44      234.46      2.74 o 
  -4  10   1       83.89       85.60      1.34 o 
  -3  10   1        4.02        2.95      0.30 o 
  -2  10   1        3.55        3.43      0.63 o 
  -1  10   1      119.72      115.04      1.55 o 
   0  10   1        3.02        2.69      0.23 o 
   1  10   1       11.36       16.04      0.53 o 
   2  10   1       17.13       25.42      0.60 o 
   3  10   1      103.18      101.11      1.47 o 
   4  10   1      120.88      111.45      1.81 o 
   5  10   1      171.15      168.79      2.43 o 
   6  10   1       47.38       45.67      1.27 o 
   7  10   1       96.90       95.41      2.27 o 
   8  10   1       83.78       80.76      2.11 o 
   9  10   1        4.91        2.93      1.45 o 
  10  10   1       16.65       14.70      1.58 o 
  11  10   1        0.53        0.57      1.29 o 
  12  10   1       33.26       36.12      3.64 o 
  13  10   1        6.60        7.81      2.11 o 
 -13  11   1        1.83        3.77      1.76 o 
 -12  11   1       20.41       18.44      2.65 o 
 -11  11   1        7.83        7.76      1.91 o 
 -10  11   1       91.27       97.19      4.74 o 
  -9  11   1       13.15       12.47      0.99 o 
  -8  11   1       13.04       10.02      0.88 o 
  -7  11   1       42.06       44.06      1.70 o 
  -6  11   1        5.84        5.23      0.56 o 
  -5  11   1      149.95      148.26      2.39 o 
  -4  11   1      129.34      121.87      1.69 o 
  -3  11   1      389.09      377.43      4.05 o 
  -2  11   1      270.15      243.71      2.56 o 
  -1  11   1       44.39       44.42      0.87 o 
   0  11   1       13.22       12.98      0.41 o 
   1  11   1       33.70       38.20      0.97 o 
   2  11   1       42.35       42.65      1.00 o 
   3  11   1       93.65       97.13      1.31 o 
   4  11   1       16.25       17.80      0.74 o 
   5  11   1       57.94       52.63      1.02 o 
   6  11   1      186.17      178.51      3.34 o 
   7  11   1        2.37        1.64      0.53 o 
   8  11   1        7.09        8.16      0.84 o 
   9  11   1        1.10        1.00      0.58 o 
  10  11   1        1.60        1.20      1.39 o 
  11  11   1        9.45        7.89      1.97 o 
  12  11   1        7.12        8.25      2.13 o 
  13  11   1        5.88        4.80      1.95 o 
 -13  12   1        0.16        1.81      1.13 o 
 -12  12   1      202.52      226.40      5.88 o 
 -10  12   1        8.81        7.95      0.92 o 
  -9  12   1        6.02        6.40      0.80 o 
  -8  12   1        8.57        7.68      1.50 o 
  -7  12   1       88.66       91.26      2.03 o 
  -6  12   1       27.57       27.32      1.19 o 
  -5  12   1        2.71        3.11      0.35 o 
  -4  12   1       23.12       22.10      0.67 o 
  -3  12   1        5.52        5.75      0.57 o 
  -2  12   1       18.49       15.17      0.54 o 
  -1  12   1        2.00        1.71      0.27 o 
   0  12   1        2.73        2.60      0.39 o 
   1  12   1       67.73       62.59      1.20 o 
   2  12   1        2.36        1.11      0.32 o 
   3  12   1       44.81       45.50      0.97 o 
   4  12   1       49.71       53.81      1.43 o 
   5  12   1        2.70        2.18      0.42 o 
   6  12   1        0.01        0.01      0.34 o 
   7  12   1       11.90       13.00      0.99 o 
   8  12   1        2.53        2.45      0.76 o 
   9  12   1        0.74        1.08      0.91 o 
  10  12   1       80.98       86.92      3.73 o 
  12  12   1        0.01       -0.51      1.48 o 
 -12  13   1        0.12       -0.07      0.68 o 
 -11  13   1        8.21        8.48      1.25 o 
 -10  13   1      127.95      129.81      5.30 o 
  -9  13   1        3.32        2.22      0.64 o 
  -8  13   1        9.81       10.48      0.94 o 
  -7  13   1        1.62        1.39      0.54 o 
  -6  13   1        2.50        1.92      0.46 o 
  -5  13   1        8.07        8.66      0.96 o 
  -4  13   1       45.42       45.88      1.35 o 
  -3  13   1       17.08       16.21      0.67 o 
  -2  13   1       39.65       38.75      0.90 o 
  -1  13   1       26.47       28.11      0.82 o 
   0  13   1       28.52       28.13      0.93 o 
   1  13   1       20.01       22.02      0.69 o 
   2  13   1       56.43       61.22      1.06 o 
   3  13   1      144.11      143.13      3.13 o 
   4  13   1       11.82       12.17      0.69 o 
   5  13   1       29.85       31.18      1.28 o 
   6  13   1        9.11        7.27      0.72 o 
   7  13   1       41.18       43.34      1.61 o 
   8  13   1       25.71       24.21      1.29 o 
   9  13   1       17.40       16.26      1.21 o 
  10  13   1       23.93       28.91      2.31 o 
  11  13   1       10.90       13.54      1.90 o 
 -10  14   1        0.56       -0.13      0.61 o 
  -9  14   1        0.01        0.36      0.58 o 
  -8  14   1        0.34       -0.51      0.51 o 
  -7  14   1        0.55       -0.30      0.50 o 
  -6  14   1        0.82        1.50      0.87 o 
  -5  14   1      115.30      123.84      3.93 o 
  -4  14   1        0.63        0.52      0.46 o 
  -3  14   1        0.03       -0.01      0.34 o 
  -2  14   1       59.61       63.99      1.21 o 
  -1  14   1       57.83       57.61      1.57 o 
   0  14   1       12.87       11.85      0.66 o 
   1  14   1        4.74        4.39      0.53 o 
   2  14   1        4.91        4.21      0.38 o 
   3  14   1      101.57      106.73      1.72 o 
   4  14   1        0.88        0.41      0.42 o 
   5  14   1       10.32       12.40      1.39 o 
   6  14   1      140.03      139.86      4.53 o 
   7  14   1       64.49       64.70      2.00 o 
   8  14   1       34.17       37.53      2.53 o 
   9  14   1       17.89       18.24      1.29 o 
  10  14   1        0.00       -0.97      0.60 o 
  -9  15   1        0.40       -0.32      0.94 o 
  -8  15   1        9.71        9.63      1.41 o 
  -7  15   1        0.01       -0.24      0.78 o 
  -6  15   1        2.34        0.93      0.80 o 
  -5  15   1        4.30        4.75      0.99 o 
  -4  15   1       56.92       58.90      1.71 o 
  -3  15   1        0.11       -0.03      0.39 o 
  -2  15   1       46.64       49.63      1.83 o 
  -1  15   1       65.69       69.71      2.12 o 
   0  15   1        0.80        1.01      0.47 o 
   1  15   1        1.83        1.17      0.49 o 
   2  15   1       17.14       15.97      1.13 o 
   3  15   1       60.83       62.80      1.51 o 
   4  15   1       65.12       70.60      1.88 o 
   5  15   1       54.06       59.68      2.61 o 
   6  15   1        0.04        0.30      0.78 o 
   7  15   1        0.16        1.06      0.84 o 
   8  15   1        9.71       10.48      1.52 o 
  -7  16   1       47.74       50.12      2.48 o 
  -6  16   1       45.02       47.54      2.34 o 
  -5  16   1        0.99       -0.25      0.68 o 
  -4  16   1       15.81       16.75      0.88 o 
  -3  16   1      144.55      145.77      3.34 o 
  -2  16   1        0.00        0.68      0.60 o 
  -1  16   1        0.10        0.18      0.57 o 
   0  16   1        3.05        2.31      0.57 o 
   1  16   1       19.39       17.29      0.87 o 
   2  16   1       12.29       13.61      0.93 o 
   3  16   1       14.83       14.33      1.11 o 
   4  16   1       35.60       40.85      3.35 o 
   5  16   1       13.21       14.52      1.40 o 
   6  16   1        2.56        2.31      0.93 o 
   7  16   1        1.81        2.11      0.99 o 
  -4  17   1       26.36       21.95      2.16 o 
  -3  17   1       17.30       17.25      1.26 o 
  -2  17   1        2.41        1.23      0.66 o 
  -1  17   1        6.88        6.19      0.75 o 
   0  17   1        2.70        2.50      0.60 o 
   1  17   1       47.02       49.48      1.88 o 
   2  17   1       20.55       20.41      1.16 o 
   3  17   1       75.92       81.98      1.99 o 
   4  17   1        5.89        6.35      1.05 o 
 -17   0   2        0.35       -0.72      0.97 o 
 -16   0   2        3.14        2.53      0.97 o 
 -15   0   2       12.62        7.42      1.65 o 
 -14   0   2        0.26       -1.04      0.97 o 
 -13   0   2       32.07       32.84      2.42 o 
 -12   0   2       88.73       98.90      4.18 o 
 -11   0   2      109.72       87.17      3.71 o 
 -10   0   2      699.18      537.63     13.31 o 
  -9   0   2      119.66       98.31      2.56 o 
  -8   0   2        6.81       14.11      1.08 o 
  -7   0   2     2090.88     2114.32     32.28 o 
  -6   0   2      534.90      636.98     10.25 o 
  -5   0   2      946.88     1096.64     35.69 o 
  -2   0   2      768.25      952.30     20.22 o 
  -1   0   2     6146.48     6322.29    134.22 o 
   0   0   2     4213.68     4454.48     95.51 o 
   1   0   2      162.35      195.14      4.74 o 
   2   0   2     2108.90     2111.19     45.33 o 
   3   0   2     3232.45     3261.14     61.01 o 
   4   0   2       78.21       83.45      2.02 o 
   5   0   2       75.15       85.12      2.92 o 
   7   0   2       34.22       34.03      1.59 o 
   8   0   2        0.26        0.05      0.39 o 
   9   0   2      193.13      171.59      4.10 o 
  10   0   2        0.52        2.88      0.72 o 
  11   0   2       45.33       48.72      2.11 o 
  12   0   2       50.92       51.30      2.30 o 
  13   0   2        0.12        0.59      1.36 o 
  14   0   2       23.04       24.29      2.85 o 
  15   0   2       34.22       38.26      3.42 o 
  16   0   2        0.56       -1.45      1.32 o 
 -17   1   2       24.90       29.85      2.31 o 
 -16   1   2        1.20        1.28      0.74 o 
 -15   1   2      119.89      115.04      3.62 o 
 -14   1   2      134.29      145.21      4.02 o 
 -13   1   2        4.70        3.70      0.83 o 
 -12   1   2       30.81       33.61      1.36 o 
 -11   1   2       54.06       57.38      1.67 o 
 -10   1   2       55.91       45.46      1.39 o 
  -9   1   2      323.52      312.79      4.80 o 
  -8   1   2        2.84        3.89      0.47 o 
  -7   1   2       55.33       48.11      1.21 o 
  -6   1   2      717.74      775.94     10.05 o 
  -5   1   2        7.13       13.89      0.54 o 
  -4   1   2        1.14       -0.41      0.20 o 
  -3   1   2        0.24        0.73      0.18 o 
  -2   1   2     2460.06     2587.95     54.91 o 
  -1   1   2        9.18       11.51      0.80 o 
   0   1   2    12802.65    12769.83    249.60 o 
   1   1   2      307.43      323.73      5.31 o 
   2   1   2     1426.87     1403.06     21.53 o 
   3   1   2       20.99       19.43      1.53 o 
   4   1   2      447.07      494.80      8.18 o 
   5   1   2     1771.37     1827.04     38.56 o 
   6   1   2       21.81       25.94      0.93 o 
   7   1   2       21.27       22.81      0.84 o 
   8   1   2       66.79       47.67      1.27 o 
   9   1   2       34.09       29.30      1.08 o 
  10   1   2        1.89        0.61      0.40 o 
  11   1   2       56.28       51.96      1.57 o 
  12   1   2       26.33       27.92      1.30 o 
  13   1   2       32.04       34.64      1.68 o 
  14   1   2       92.63       96.39      3.51 o 
  15   1   2        1.97        1.31      0.99 o 
  16   1   2       19.87       18.59      2.78 o 
 -17   2   2       38.31       48.96      2.62 o 
 -16   2   2       17.71       17.17      2.40 o 
 -15   2   2       30.28       27.23      2.90 o 
 -14   2   2       86.43       81.62      2.87 o 
 -13   2   2        0.09       -0.83      0.53 o 
 -12   2   2        1.41       -0.01      0.43 o 
 -11   2   2        7.35        7.98      0.74 o 
 -10   2   2      162.42      125.69      2.55 o 
  -9   2   2      934.86      851.66     11.36 o 
  -8   2   2       31.89       27.24      1.71 o 
  -7   2   2      233.74      227.15      4.22 o 
  -6   2   2       96.34      113.32      2.36 o 
  -5   2   2      973.48     1001.55     51.85 o 
  -4   2   2      638.46      748.08     11.64 o 
  -3   2   2      205.60      236.14      5.32 o 
  -2   2   2      946.13     1006.55     17.32 o 
  -1   2   2     6100.07     6693.34    143.72 o 
   0   2   2    16679.02    16827.56    357.70 o 
   1   2   2     1067.36      953.53     14.69 o 
   2   2   2      179.54      197.14      3.56 o 
   3   2   2        6.94        6.61      0.54 o 
   4   2   2       43.14       50.82      1.17 o 
   5   2   2        8.85        9.25      0.89 o 
   6   2   2        3.76        7.51      0.72 o 
   7   2   2       48.29       41.36      1.12 o 
   8   2   2      286.73      249.96      3.67 o 
   9   2   2      243.79      227.03      3.54 o 
  10   2   2       42.20       44.97      1.38 o 
  11   2   2        5.54        6.50      0.81 o 
  12   2   2        0.66        0.17      0.69 o 
  13   2   2       21.58       24.85      1.96 o 
  14   2   2        3.29        3.92      1.65 o 
  15   2   2        9.64       13.19      2.44 o 
  16   2   2        3.16        4.37      1.83 o 
 -17   3   2       23.19       26.54      2.22 o 
 -16   3   2        4.87        3.97      1.61 o 
 -15   3   2       80.19       81.32      4.51 o 
 -14   3   2        3.90        3.66      1.39 o 
 -13   3   2      124.57      124.24      5.22 o 
 -12   3   2       17.52       16.47      1.33 o 
 -11   3   2        6.60        4.23      0.62 o 
 -10   3   2      117.12       87.77      2.03 o 
  -9   3   2       68.58       46.00      1.35 o 
  -8   3   2        4.30        3.14      0.43 o 
  -7   3   2      644.70      583.59      7.73 o 
  -6   3   2        0.00        4.13      0.32 o 
  -5   3   2      893.79      825.67     18.25 o 
  -4   3   2       79.43       91.67      1.90 o 
  -3   3   2      283.86      299.28      5.05 o 
  -2   3   2     1099.34     1239.36     48.54 o 
  -1   3   2      381.26      465.57      7.30 o 
   0   3   2     1300.40     1463.14     31.45 o 
   1   3   2     1538.03     1797.91     38.65 o 
   3   3   2        1.11        0.08      0.24 o 
   4   3   2        6.74       12.12      0.94 o 
   5   3   2       76.64       89.59      1.80 o 
   6   3   2      264.77      279.64      5.25 o 
   7   3   2       99.50       84.25      1.92 o 
   8   3   2      672.05      619.87      8.77 o 
   9   3   2      179.81      157.07      3.16 o 
  10   3   2        0.15        0.55      0.46 o 
  11   3   2        0.28       -0.24      0.43 o 
  12   3   2       32.02       30.91      1.91 o 
  13   3   2      179.27      180.78      7.13 o 
  14   3   2       23.07       25.10      2.94 o 
  15   3   2        4.14        2.96      1.55 o 
  16   3   2        0.40        1.28      1.57 o 
 -17   4   2        0.75       -0.32      0.96 o 
 -16   4   2        8.28        9.30      2.05 o 
 -15   4   2       11.03       10.44      1.98 o 
 -14   4   2      106.47      104.89      5.05 o 
 -13   4   2       13.18       15.67      2.20 o 
 -12   4   2       23.81       22.50      2.41 o 
 -11   4   2        0.01        0.77      0.58 o 
 -10   4   2        0.85        0.24      0.48 o 
  -9   4   2      441.72      378.89      4.81 o 
  -8   4   2       76.72       67.90      1.32 o 
  -7   4   2        0.82        0.27      0.23 o 
  -6   4   2      328.18      348.98      4.42 o 
  -5   4   2       30.79       21.56      3.13 o 
  -4   4   2      569.29      613.50      9.75 o 
  -3   4   2       19.54       17.30      0.56 o 
  -2   4   2      144.44      146.19      2.60 o 
  -1   4   2      394.30      450.53      7.16 o 
   0   4   2      252.26      275.99      6.60 o 
   2   4   2      115.31      153.48      2.96 o 
   3   4   2      208.06      235.35      4.34 o 
   4   4   2       98.78       93.30      3.30 o 
   5   4   2      124.37      114.68      2.14 o 
   6   4   2       97.02       82.47      1.81 o 
   7   4   2       84.01       90.74      2.02 o 
   8   4   2      364.29      327.16      6.07 o 
   9   4   2       42.71       36.84      1.79 o 
  10   4   2        5.53        5.94      0.97 o 
  11   4   2        1.17        2.17      0.77 o 
  12   4   2       49.49       54.98      2.55 o 
  13   4   2       23.26       26.19      3.03 o 
  14   4   2        7.27        9.98      2.06 o 
  15   4   2        0.43       -0.57      1.32 o 
 -17   5   2       10.84       13.06      1.71 o 
 -16   5   2        3.04        2.00      1.47 o 
 -15   5   2        3.51        4.30      1.58 o 
 -14   5   2       34.34       29.31      3.06 o 
 -13   5   2       29.16       28.69      2.93 o 
 -12   5   2        2.45        3.46      1.24 o 
 -11   5   2      127.17      128.01      5.15 o 
 -10   5   2      182.59      186.69      4.31 o 
  -9   5   2      689.30      642.81     11.09 o 
  -8   5   2      746.51      700.18     11.78 o 
  -7   5   2     1650.52     1545.58     24.14 o 
  -6   5   2      976.38     1035.93     22.83 o 
  -5   5   2      889.36     1010.59     27.34 o 
  -4   5   2      998.23     1070.47     13.60 o 
  -3   5   2       30.43       32.55      0.68 o 
  -2   5   2      273.97      326.97      7.84 o 
  -1   5   2        0.13        2.62      0.78 o 
   0   5   2       12.32       21.46      1.04 o 
   1   5   2       14.24       19.97      1.09 o 
   2   5   2        1.93        0.23      0.38 o 
   3   5   2      603.71      678.74     10.74 o 
   4   5   2       24.33       28.41      1.18 o 
   5   5   2      351.92      357.91     17.48 o 
   6   5   2       14.33       16.46      1.10 o 
   7   5   2       58.86       55.03      2.01 o 
   8   5   2       58.02       60.22      2.26 o 
   9   5   2        4.80        4.75      0.83 o 
  10   5   2      134.13      132.32      3.82 o 
  11   5   2        5.73        4.51      0.98 o 
  12   5   2       18.25       19.26      1.76 o 
  13   5   2       81.65       82.36      4.68 o 
  14   5   2       74.83       80.32      4.85 o 
  15   5   2       65.24       78.06      4.94 o 
 -16   6   2        4.66        2.93      1.76 o 
 -15   6   2        5.41        2.30      1.45 o 
 -14   6   2       10.13       10.63      2.03 o 
 -13   6   2        1.66        1.14      1.11 o 
 -12   6   2        0.05        1.35      1.12 o 
 -11   6   2       10.16        8.24      1.68 o 
 -10   6   2        1.57        1.02      0.95 o 
  -9   6   2        0.41       -0.32      0.85 o 
  -8   6   2        0.46       -0.26      0.58 o 
  -7   6   2       40.33       49.72      3.93 o 
  -6   6   2       20.46       17.55      0.99 o 
  -5   6   2       86.09       74.36      1.57 o 
  -4   6   2       13.25       16.73      0.53 o 
  -3   6   2       11.12        3.00      0.19 o 
  -2   6   2        1.34        2.12      0.16 o 
   0   6   2       78.01       64.96      2.46 o 
   1   6   2      467.69      545.46      5.42 o 
   2   6   2      293.37      291.95      4.11 o 
   3   6   2      259.60      281.18      3.39 o 
   4   6   2       14.90       24.43      0.91 o 
   5   6   2      221.89      204.94      3.69 o 
   6   6   2      138.06      126.42      3.21 o 
   7   6   2        2.15        1.31      1.38 o 
   8   6   2      101.28      100.80      3.05 o 
   9   6   2       11.12       10.10      1.30 o 
  10   6   2       11.19       11.69      1.31 o 
  11   6   2        0.00       -0.48      0.64 o 
  12   6   2       55.01       62.53      3.97 o 
  13   6   2       11.04       12.47      2.32 o 
  14   6   2        0.18        1.85      1.58 o 
  15   6   2        0.66        1.32      1.58 o 
 -16   7   2       13.82       16.16      1.87 o 
 -15   7   2       12.51       16.67      2.52 o 
 -14   7   2        1.43        1.24      1.28 o 
 -13   7   2        4.74        5.52      1.62 o 
 -12   7   2       14.08       15.27      2.18 o 
 -11   7   2      295.53      303.48      9.40 o 
 -10   7   2        0.64        1.76      1.00 o 
  -9   7   2       18.71       20.09      2.11 o 
  -8   7   2       20.81       14.12      1.13 o 
  -7   7   2      185.36      166.38      3.70 o 
  -6   7   2      475.91      488.56      5.83 o 
  -5   7   2      303.01      309.91      3.34 o 
  -4   7   2       19.41       18.68      0.47 o 
  -3   7   2      486.96      446.36      4.51 o 
  -2   7   2       67.25       81.26      1.25 o 
  -1   7   2       11.01        9.47      0.42 o 
   0   7   2      262.20      313.01      3.14 o 
   1   7   2        1.98        4.23      0.33 o 
   2   7   2        0.82       -0.07      0.12 o 
   3   7   2     1067.31     1056.24     11.37 o 
   4   7   2      372.20      374.39      3.88 o 
   5   7   2      118.87      122.63      2.34 o 
   6   7   2       96.08      103.73      2.17 o 
   7   7   2       33.47       30.71      1.91 o 
   8   7   2       34.95       28.63      1.61 o 
   9   7   2       41.57       40.41      2.02 o 
  10   7   2        7.30        7.94      1.56 o 
  11   7   2      141.49      140.45      4.25 o 
  12   7   2       15.49       14.78      2.32 o 
  13   7   2       11.16       12.93      2.37 o 
  14   7   2       89.62       90.49      5.32 o 
 -15   8   2       24.96       24.86      3.07 o 
 -14   8   2        3.14        5.89      1.84 o 
 -13   8   2        0.34       -0.20      1.06 o 
 -12   8   2       13.17       15.51      2.23 o 
 -11   8   2        9.52        8.82      1.77 o 
 -10   8   2        1.51       -0.04      0.90 o 
  -9   8   2        3.45        2.51      1.01 o 
  -8   8   2        0.38        0.21      0.56 o 
  -7   8   2       18.92       23.05      0.84 o 
  -6   8   2       55.58       53.91      1.41 o 
  -5   8   2       16.80       20.04      0.50 o 
  -4   8   2       14.54       13.50      0.40 o 
  -3   8   2      126.64      113.20      1.24 o 
  -2   8   2      268.29      268.86      2.40 o 
  -1   8   2       14.89       15.68      0.36 o 
   0   8   2      251.99      269.83      2.60 o 
   1   8   2      384.56      425.26      3.94 o 
   2   8   2       44.26       27.80      0.66 o 
   3   8   2       36.00       29.95      0.71 o 
   4   8   2        0.00        0.29      0.19 o 
   5   8   2       13.75       11.80      0.79 o 
   6   8   2       12.97       11.90      1.03 o 
   7   8   2      195.24      187.52      4.51 o 
   8   8   2       13.67       13.33      1.31 o 
   9   8   2        0.23        0.41      0.96 o 
  10   8   2       17.97       16.91      1.63 o 
  11   8   2        0.01        0.36      0.76 o 
  12   8   2        6.95        5.66      1.80 o 
  13   8   2       15.06       19.49      2.89 o 
  14   8   2        2.45        3.35      1.87 o 
 -15   9   2       44.02       45.79      2.68 o 
 -14   9   2        0.20        1.14      1.44 o 
 -13   9   2        8.23       10.30      2.07 o 
 -12   9   2       31.97       35.65      3.07 o 
 -11   9   2        1.17        1.10      0.73 o 
 -10   9   2       17.86       16.86      1.49 o 
  -9   9   2        6.94        6.09      0.95 o 
  -8   9   2       44.14       38.40      1.56 o 
  -7   9   2       32.67       31.84      1.18 o 
  -6   9   2      106.93      103.81      1.60 o 
  -5   9   2        6.79        5.16      0.31 o 
  -4   9   2        8.28        7.97      0.40 o 
  -3   9   2       10.61       13.57      0.49 o 
  -2   9   2      530.07      529.89      5.33 o 
  -1   9   2       14.54       10.51      0.32 o 
   0   9   2       29.83       31.25      0.57 o 
   1   9   2       39.60       44.87      0.74 o 
   2   9   2      461.35      458.25      4.29 o 
   3   9   2      216.75      179.56      2.28 o 
   4   9   2        5.51        4.30      0.30 o 
   5   9   2       23.49       22.58      1.00 o 
   6   9   2      181.43      176.44      3.24 o 
   7   9   2       91.77       79.29      2.66 o 
   8   9   2        4.74        3.79      1.30 o 
   9   9   2        5.82        5.31      1.04 o 
  10   9   2       24.67       20.01      1.79 o 
  11   9   2        1.05        1.47      1.42 o 
  12   9   2       17.57       20.00      2.82 o 
  13   9   2        0.02       -0.98      1.24 o 
 -14  10   2        5.51        5.89      1.29 o 
 -13  10   2        0.85        0.27      0.91 o 
 -12  10   2       15.05       14.33      2.34 o 
 -11  10   2       82.46       89.30      4.60 o 
 -10  10   2        0.36       -0.09      0.69 o 
  -9  10   2        1.14        2.47      0.78 o 
  -8  10   2        3.17        6.09      0.68 o 
  -7  10   2       43.37       37.26      0.95 o 
  -6  10   2       56.82       51.71      1.19 o 
  -5  10   2      161.63      149.84      1.93 o 
  -4  10   2        8.30        8.52      0.43 o 
  -3  10   2      219.71      197.92      2.34 o 
  -2  10   2        1.87        1.46      0.31 o 
  -1  10   2       15.01       13.56      0.45 o 
   0  10   2      126.57      127.57      1.46 o 
   1  10   2       24.31       18.08      0.56 o 
   2  10   2      137.46      132.82      1.60 o 
   3  10   2      212.83      205.34      2.49 o 
   4  10   2      116.63      103.75      1.49 o 
   5  10   2       52.13       52.86      1.36 o 
   6  10   2        1.06        1.40      0.43 o 
   7  10   2        0.22       -0.03      0.45 o 
   8  10   2        1.55        0.13      0.48 o 
   9  10   2        0.17        0.03      0.78 o 
  10  10   2        0.04        0.69      1.21 o 
  11  10   2       42.61       45.31      3.66 o 
  12  10   2        2.63        4.00      1.78 o 
  13  10   2        0.79        2.75      1.77 o 
 -14  11   2        7.45        7.04      1.39 o 
 -13  11   2        4.08        2.41      1.09 o 
 -12  11   2        4.01        4.11      2.21 o 
 -11  11   2       40.00       38.60      2.25 o 
 -10  11   2       69.08       66.26      1.94 o 
  -9  11   2        5.59        5.77      0.72 o 
  -8  11   2        8.37        7.60      0.68 o 
  -7  11   2        3.41        2.21      0.47 o 
  -6  11   2        5.92        6.22      0.57 o 
  -5  11   2       60.59       62.08      1.19 o 
  -4  11   2       54.49       53.25      1.00 o 
  -3  11   2       30.26       26.98      0.80 o 
  -2  11   2      173.47      159.76      2.04 o 
  -1  11   2       50.74       52.51      0.89 o 
   0  11   2       22.79       24.46      0.65 o 
   1  11   2        9.91        7.74      0.44 o 
   2  11   2      269.11      262.86      5.40 o 
   3  11   2       14.37       12.90      0.55 o 
   4  11   2       32.93       32.78      0.81 o 
   5  11   2       11.98       10.61      0.89 o 
   6  11   2      117.36      117.16      2.60 o 
   7  11   2       57.73       48.94      1.65 o 
   8  11   2        0.47        0.90      0.56 o 
   9  11   2        1.78        1.75      0.79 o 
  10  11   2        0.73        0.84      1.45 o 
  11  11   2        2.59        4.05      1.85 o 
  12  11   2       33.93       36.86      3.85 o 
 -13  12   2        2.98        3.01      0.78 o 
 -12  12   2       60.65       63.77      5.79 o 
 -11  12   2       92.60       93.30      4.48 o 
 -10  12   2        0.10       -0.14      0.70 o 
  -9  12   2        0.45       -0.87      0.44 o 
  -8  12   2       15.53       13.97      1.01 o 
  -7  12   2       22.52       22.49      1.29 o 
  -6  12   2        5.15        4.24      0.53 o 
  -5  12   2       68.03       68.39      1.30 o 
  -4  12   2        7.57        6.03      0.55 o 
  -3  12   2      162.23      155.30      2.07 o 
  -2  12   2       85.58       87.90      1.38 o 
  -1  12   2      118.94      117.83      1.51 o 
   0  12   2       97.01       94.56      1.30 o 
   1  12   2      231.61      224.97      2.73 o 
   2  12   2      624.79      609.02      6.33 o 
   3  12   2       13.63       15.77      0.64 o 
   4  12   2       11.55       11.63      0.56 o 
   5  12   2       78.25       80.03      1.66 o 
   6  12   2       62.41       67.37      2.07 o 
   7  12   2        2.00        1.76      0.70 o 
   8  12   2       14.97       14.15      1.66 o 
   9  12   2       19.52       20.98      2.03 o 
  10  12   2       45.11       52.74      2.96 o 
  11  12   2       72.42       81.10      3.80 o 
 -12  13   2        4.17        4.39      1.52 o 
 -11  13   2       38.99       45.76      1.84 o 
 -10  13   2        0.20        0.28      0.82 o 
  -9  13   2       62.37       64.58      3.00 o 
  -8  13   2       52.47       58.87      2.14 o 
  -7  13   2        4.21        4.25      0.70 o 
  -6  13   2        1.91        1.53      0.50 o 
  -5  13   2       41.58       40.15      1.51 o 
  -4  13   2       14.77       12.94      1.27 o 
  -3  13   2       98.89       95.39      1.76 o 
  -2  13   2        3.36        5.31      0.44 o 
  -1  13   2       47.56       48.30      1.22 o 
   0  13   2        3.75        3.08      0.39 o 
   1  13   2        3.70        4.07      0.36 o 
   2  13   2       36.05       34.23      0.89 o 
   3  13   2       11.79       10.85      0.68 o 
   4  13   2       15.00       15.22      0.77 o 
   5  13   2       36.81       34.74      2.89 o 
   6  13   2       52.84       52.73      2.10 o 
   7  13   2        2.09        2.30      0.62 o 
   8  13   2        0.15        0.85      0.61 o 
   9  13   2       10.72       11.98      1.67 o 
  10  13   2      106.00      109.12      4.40 o 
 -11  14   2       32.75       31.84      1.61 o 
 -10  14   2        1.39        2.09      0.93 o 
  -9  14   2        0.36        0.41      0.57 o 
  -8  14   2        7.29        6.39      0.79 o 
  -7  14   2       17.77       18.02      1.70 o 
  -6  14   2        4.68        3.84      0.93 o 
  -5  14   2       26.88       26.46      1.11 o 
  -4  14   2      124.61      133.18      2.81 o 
  -3  14   2       66.19       67.35      1.51 o 
  -2  14   2       56.74       53.69      1.51 o 
  -1  14   2       30.49       28.88      1.14 o 
   0  14   2        2.23        1.41      0.38 o 
   1  14   2       44.19       48.16      1.15 o 
   2  14   2        6.82        5.90      0.41 o 
   3  14   2       24.01       25.97      0.90 o 
   4  14   2       39.20       40.54      1.40 o 
   5  14   2       30.07       30.94      1.94 o 
   6  14   2       21.47       23.96      1.82 o 
   7  14   2       13.03       12.05      1.55 o 
   8  14   2        0.02       -0.07      0.57 o 
   9  14   2        0.81        1.07      0.67 o 
  -9  15   2      116.48      125.73      4.48 o 
  -8  15   2       76.53       76.98      3.24 o 
  -7  15   2       79.12       83.43      3.26 o 
  -6  15   2       67.22       71.79      2.91 o 
  -5  15   2       35.25       35.70      1.93 o 
  -4  15   2       31.28       32.12      1.29 o 
  -3  15   2       10.67        8.48      0.84 o 
  -2  15   2       14.91       13.13      1.06 o 
  -1  15   2        3.19        3.99      1.06 o 
   0  15   2       12.43       14.71      1.13 o 
   1  15   2        0.34        0.33      0.46 o 
   2  15   2        0.16        0.23      0.39 o 
   3  15   2       14.45       15.14      0.75 o 
   4  15   2       16.16       18.32      1.46 o 
   5  15   2       20.63       21.36      1.65 o 
   6  15   2       18.21       20.00      1.69 o 
   7  15   2        0.63        0.81      0.86 o 
   8  15   2       26.90       31.39      2.25 o 
  -7  16   2       12.10       10.27      1.36 o 
  -6  16   2       18.47       16.17      1.50 o 
  -5  16   2       16.74       19.28      1.46 o 
  -4  16   2      149.58      162.87      2.75 o 
  -3  16   2       55.24       57.48      3.62 o 
  -2  16   2        2.49        2.56      0.72 o 
  -1  16   2       20.86       18.57      1.27 o 
   0  16   2       50.20       47.41      2.87 o 
   1  16   2        0.50        0.12      0.47 o 
   2  16   2        2.16        1.32      0.55 o 
   3  16   2        0.31        0.24      0.51 o 
   4  16   2        5.68        7.78      0.75 o 
   5  16   2        5.46        6.87      1.11 o 
   6  16   2       32.84       33.84      2.05 o 
  -4  17   2       13.44       15.80      1.91 o 
  -3  17   2       17.66       16.59      1.23 o 
  -2  17   2        9.30       10.77      1.07 o 
  -1  17   2       48.56       47.31      1.84 o 
   0  17   2       18.22       18.40      1.06 o 
   1  17   2       28.75       28.68      1.49 o 
   2  17   2      113.56      107.40      2.82 o 
   3  17   2       28.74       29.93      1.48 o 
 -17   1   3       13.19       13.71      2.82 o 
 -16   1   3        2.46        1.08      0.63 o 
 -15   1   3        0.34        0.33      0.52 o 
 -14   1   3       36.92       33.75      1.31 o 
 -13   1   3        7.34        8.94      1.48 o 
 -12   1   3        0.21        0.21      0.41 o 
 -11   1   3        0.00       -0.29      0.37 o 
 -10   1   3      168.67      142.67      2.76 o 
  -9   1   3       47.57       38.82      1.05 o 
  -8   1   3      190.20      186.65      2.66 o 
  -7   1   3      158.18      153.12      1.98 o 
  -6   1   3      897.88     1003.47     11.01 o 
  -5   1   3      185.80      222.85      2.81 o 
  -4   1   3      247.54      275.25      3.76 o 
  -3   1   3      353.69      382.85      8.47 o 
  -2   1   3     5668.58     6082.41    129.88 o 
  -1   1   3     8210.74     8823.96    152.53 o 
   0   1   3      799.65      918.34     14.13 o 
   1   1   3      111.43      124.57      3.67 o 
   2   1   3       23.92       28.29      0.75 o 
   3   1   3        9.24        9.93      0.74 o 
   4   1   3        0.78        3.01      0.33 o 
   5   1   3      862.06      892.10     11.72 o 
   6   1   3        2.49        1.60      0.69 o 
   7   1   3       17.80       18.70      0.99 o 
   8   1   3       72.45       66.30      1.60 o 
   9   1   3       76.89       68.51      1.70 o 
  10   1   3        4.61        4.93      0.62 o 
  11   1   3       14.28       14.79      1.00 o 
  12   1   3       26.30       28.25      1.39 o 
  13   1   3        6.88        7.19      2.21 o 
  14   1   3        8.47       11.14      1.55 o 
  15   1   3        0.49        1.48      1.46 o 
 -17   2   3       12.65       11.41      1.56 o 
 -16   2   3        7.62        7.55      1.31 o 
 -15   2   3       14.57       14.84      1.23 o 
 -14   2   3       13.32       14.20      1.09 o 
 -13   2   3       56.16       58.04      1.80 o 
 -12   2   3       35.61       29.63      1.24 o 
 -11   2   3       95.32       86.83      2.06 o 
 -10   2   3       27.99       34.37      1.03 o 
  -9   2   3      324.04      290.98      3.86 o 
  -8   2   3      508.53      466.69      5.61 o 
  -7   2   3       24.94       25.53      0.80 o 
  -6   2   3        0.97        0.18      0.13 o 
  -5   2   3        2.11        3.74      0.24 o 
  -4   2   3      404.95      471.06      6.09 o 
  -3   2   3      929.72     1083.48     16.51 o 
  -2   2   3       17.85       39.09      1.28 o 
  -1   2   3      264.17      298.37      6.84 o 
   0   2   3     2403.75     2510.18     55.06 o 
   1   2   3     2671.81     2993.59     51.74 o 
   2   2   3        0.78        0.06      0.15 o 
   3   2   3      110.86      134.44      1.95 o 
   4   2   3      284.70      285.62      4.26 o 
   6   2   3       92.79       95.27      1.79 o 
   7   2   3      321.42      283.31      4.01 o 
   8   2   3      149.71      133.08      2.83 o 
   9   2   3      148.84      126.92      2.46 o 
  10   2   3       30.47       31.94      1.45 o 
  11   2   3       71.15       67.72      1.88 o 
  12   2   3       23.51       25.19      1.58 o 
  13   2   3        5.12        4.81      1.16 o 
  14   2   3       34.34       36.79      3.67 o 
  15   2   3       15.22       15.28      2.60 o 
 -17   3   3        4.17        5.14      1.22 o 
 -16   3   3        0.03       -0.53      0.83 o 
 -15   3   3       86.75       88.43      3.25 o 
 -14   3   3        6.14        7.05      1.64 o 
 -13   3   3       51.72       52.64      3.19 o 
 -12   3   3       12.00       10.25      0.85 o 
 -11   3   3       13.95       12.13      0.86 o 
 -10   3   3       18.83       19.56      0.94 o 
  -9   3   3        7.95        3.93      0.44 o 
  -8   3   3        6.59        5.00      0.41 o 
  -7   3   3       32.05       37.93      0.96 o 
  -6   3   3      447.02      494.10      5.11 o 
  -5   3   3        2.79        8.98      0.34 o 
  -4   3   3      664.07      797.35      8.77 o 
  -3   3   3      133.69      172.24      2.12 o 
  -2   3   3      772.77      891.43     13.60 o 
  -1   3   3     2491.88     2736.79     58.32 o 
   0   3   3      210.44      225.20      5.54 o 
   1   3   3       29.72       26.43      0.88 o 
   2   3   3       32.54       43.62      1.27 o 
   3   3   3      110.33      142.12      2.05 o 
   4   3   3      343.41      354.50      5.08 o 
   5   3   3      195.39      202.64      4.79 o 
   6   3   3      360.10      345.81      4.59 o 
   7   3   3       82.33       83.66      2.20 o 
   8   3   3        1.03       -0.07      0.34 o 
   9   3   3       65.68       57.85      2.58 o 
  10   3   3        5.42        5.72      1.32 o 
  11   3   3        2.87        3.58      0.73 o 
  12   3   3        3.91        4.00      2.19 o 
  13   3   3        0.48        1.38      1.43 o 
  14   3   3        0.48        1.78      1.42 o 
  15   3   3        1.66        2.60      1.62 o 
 -17   4   3       11.24       12.27      2.56 o 
 -16   4   3       39.53       37.15      2.38 o 
 -15   4   3       24.43       28.53      2.61 o 
 -14   4   3       74.53       80.92      4.29 o 
 -13   4   3        1.81        1.86      1.14 o 
 -12   4   3       50.99       43.33      2.95 o 
 -11   4   3       19.51       19.21      2.11 o 
 -10   4   3       50.73       43.95      1.67 o 
  -9   4   3        0.45       -0.12      0.42 o 
  -8   4   3        0.06       -0.20      0.24 o 
  -7   4   3       69.88       60.17      1.16 o 
  -6   4   3       76.82       71.84      1.23 o 
  -5   4   3      954.04     1052.19     11.59 o 
  -4   4   3      295.75      303.87      3.71 o 
  -3   4   3      132.73      121.96      1.63 o 
  -2   4   3      145.90      169.27      2.41 o 
  -1   4   3        0.92        0.79      0.54 o 
   0   4   3       79.94       90.99      1.89 o 
   1   4   3      184.19      212.75      3.85 o 
   2   4   3      139.89      134.54      2.78 o 
   3   4   3       15.95       36.98      1.12 o 
   4   4   3      113.59      109.16      2.44 o 
   5   4   3       25.07       21.88      0.88 o 
   6   4   3       77.04       57.28      1.53 o 
   7   4   3      201.07      182.71      3.36 o 
   8   4   3      166.96      157.44      3.13 o 
   9   4   3       71.85       74.55      2.67 o 
  10   4   3       14.13       14.26      1.42 o 
  11   4   3       15.16       16.93      1.62 o 
  12   4   3       29.24       28.37      3.05 o 
  13   4   3       54.67       60.98      4.06 o 
  14   4   3       10.91        9.63      2.21 o 
  15   4   3        7.17       10.57      2.39 o 
 -17   5   3       34.95       38.10      2.93 o 
 -16   5   3        1.55        0.87      0.90 o 
 -15   5   3       76.21       70.12      2.92 o 
 -14   5   3       27.25       24.40      2.76 o 
 -13   5   3       13.18       11.63      1.88 o 
 -12   5   3       51.94       50.14      3.21 o 
 -11   5   3       63.65       58.88      3.33 o 
 -10   5   3      116.41       94.71      4.09 o 
  -9   5   3       25.45       27.61      2.07 o 
  -8   5   3       90.36       85.87      3.58 o 
  -7   5   3      234.27      222.81      4.34 o 
  -6   5   3        4.00        5.81      0.35 o 
  -5   5   3       12.43       10.20      0.61 o 
  -4   5   3       29.67       29.49      0.59 o 
  -3   5   3      146.12      187.53      2.21 o 
  -2   5   3      240.26      219.41      7.54 o 
  -1   5   3        1.89        4.33      0.60 o 
   0   5   3      671.71      778.42     12.21 o 
   1   5   3      181.23      169.60      2.15 o 
   2   5   3      391.27      399.06      5.16 o 
   3   5   3      382.65      423.16      5.51 o 
   4   5   3        0.20        0.43      0.27 o 
   5   5   3      877.03      852.55     14.14 o 
   6   5   3        0.11       -0.25      0.39 o 
   7   5   3      500.95      454.46      8.55 o 
   8   5   3       27.92       24.10      1.56 o 
   9   5   3        5.64        7.05      1.06 o 
  10   5   3        2.76        4.90      1.00 o 
  11   5   3       44.30       38.57      2.15 o 
  12   5   3        5.25        2.51      1.41 o 
  13   5   3       32.66       38.84      3.45 o 
  14   5   3        0.34       -0.58      1.35 o 
  15   5   3        9.76       13.54      2.56 o 
 -16   6   3       33.31       35.16      2.48 o 
 -15   6   3       12.40       11.67      1.51 o 
 -14   6   3        0.00       -1.00      0.76 o 
 -13   6   3       46.61       44.49      3.20 o 
 -12   6   3       39.79       42.59      2.95 o 
 -11   6   3       47.37       46.45      2.97 o 
 -10   6   3       33.89       31.77      2.44 o 
  -9   6   3      271.38      268.68      7.95 o 
  -8   6   3      360.73      323.84      8.93 o 
  -7   6   3      189.34      158.17      2.46 o 
  -6   6   3        7.30        5.63      0.45 o 
  -5   6   3       70.75       77.07      1.06 o 
  -4   6   3       10.59        8.09      0.31 o 
  -3   6   3       50.36       63.90      0.85 o 
  -2   6   3      320.64      298.20      3.10 o 
  -1   6   3      437.91      503.74      4.97 o 
   0   6   3        8.17       11.99      0.36 o 
   1   6   3      120.65      107.28      1.73 o 
   2   6   3       30.65       28.86      1.02 o 
   3   6   3       86.47       86.92      1.80 o 
   4   6   3       52.45       45.20      0.72 o 
   5   6   3       85.36       72.57      2.04 o 
   6   6   3       22.94       25.00      1.38 o 
   7   6   3       38.99       35.19      1.76 o 
   8   6   3      239.85      229.02      5.33 o 
   9   6   3        5.93        6.09      1.03 o 
  10   6   3       69.33       63.56      3.28 o 
  11   6   3       12.61       12.78      1.53 o 
  12   6   3       17.04       18.12      2.65 o 
  13   6   3        0.09        0.42      1.29 o 
  14   6   3       15.16       15.48      2.66 o 
 -16   7   3       46.76       49.39      2.71 o 
 -15   7   3        0.14        0.98      0.96 o 
 -14   7   3        0.02       -0.01      0.85 o 
 -13   7   3       66.52       66.28      2.78 o 
 -12   7   3       24.89       26.12      2.70 o 
 -11   7   3        9.71        5.23      1.40 o 
 -10   7   3       28.47       28.14      2.28 o 
  -9   7   3       44.81       43.22      1.83 o 
  -8   7   3      162.52      148.96      2.93 o 
  -7   7   3      375.25      327.89      5.09 o 
  -6   7   3      297.90      254.75      2.70 o 
  -5   7   3       38.03       39.83      0.72 o 
  -4   7   3      107.41      121.21      1.30 o 
  -3   7   3      569.13      592.04      5.37 o 
  -2   7   3      689.48      699.02      7.72 o 
  -1   7   3      146.94      135.71      1.54 o 
   0   7   3        5.40        5.96      0.24 o 
   1   7   3        5.68        2.38      0.23 o 
   2   7   3      140.41      112.67      1.68 o 
   3   7   3      259.87      275.05      3.43 o 
   4   7   3       50.65       37.98      0.78 o 
   5   7   3        6.32        3.68      0.51 o 
   6   7   3       49.26       37.99      1.28 o 
   7   7   3       12.18        8.38      1.03 o 
   8   7   3       97.30       86.10      3.99 o 
   9   7   3        9.93        9.71      1.26 o 
  10   7   3        1.14        0.53      0.76 o 
  11   7   3        1.02        1.31      1.22 o 
  12   7   3        0.29       -0.54      1.23 o 
  13   7   3        0.46        0.86      1.37 o 
  14   7   3        7.86       10.93      2.50 o 
 -16   8   3       28.13       29.59      2.41 o 
 -15   8   3       55.26       60.77      2.88 o 
 -14   8   3       19.58       19.64      1.88 o 
 -13   8   3       27.10       25.16      1.96 o 
 -12   8   3       78.47       80.94      2.42 o 
 -11   8   3       33.23       33.66      2.06 o 
 -10   8   3        1.32        1.31      0.51 o 
  -9   8   3        7.30        3.49      0.82 o 
  -8   8   3        1.88        1.81      0.60 o 
  -7   8   3       44.65       42.79      0.96 o 
  -6   8   3      187.83      167.22      2.18 o 
  -5   8   3       31.31       33.52      0.61 o 
  -4   8   3        2.27        0.44      0.16 o 
  -3   8   3        0.52        0.81      0.25 o 
  -2   8   3      405.69      387.64      4.54 o 
  -1   8   3     1171.95     1208.91     10.38 o 
   0   8   3        4.64        6.37      0.31 o 
   1   8   3       43.44       37.70      0.69 o 
   2   8   3        3.18       10.47      0.42 o 
   3   8   3      157.83      156.77      2.82 o 
   4   8   3       60.48       54.45      0.92 o 
   5   8   3      209.92      209.81      3.58 o 
   6   8   3      230.74      233.51      3.99 o 
   7   8   3      109.66      112.00      2.50 o 
   8   8   3        4.88        3.62      0.85 o 
   9   8   3        0.32       -0.37      0.66 o 
  10   8   3       30.45       31.41      2.12 o 
  11   8   3       16.58       18.35      2.62 o 
  12   8   3        0.60        1.30      1.39 o 
  13   8   3       37.11       35.33      3.75 o 
 -15   9   3       12.99       13.26      1.72 o 
 -14   9   3       42.37       47.99      2.57 o 
 -13   9   3       12.34       12.58      1.80 o 
 -12   9   3        6.51        4.74      1.12 o 
 -11   9   3        7.46        7.48      1.48 o 
 -10   9   3      119.22      120.59      2.86 o 
  -9   9   3       22.04       22.23      1.24 o 
  -8   9   3      115.57      112.19      2.40 o 
  -7   9   3       10.40        7.83      0.58 o 
  -6   9   3      344.50      335.45      3.82 o 
  -5   9   3      147.38      147.05      1.72 o 
  -4   9   3      916.21      881.73      8.56 o 
  -3   9   3     1487.87     1404.97     14.99 o 
  -2   9   3       29.55       24.21      0.70 o 
  -1   9   3        5.23        4.26      0.25 o 
   0   9   3       74.49       72.22      0.89 o 
   1   9   3      151.60      127.35      1.50 o 
   2   9   3       47.98       47.74      1.27 o 
   3   9   3       66.75       72.17      1.90 o 
   4   9   3        0.03        0.01      0.22 o 
   5   9   3        4.02        4.84      0.61 o 
   6   9   3      127.24      132.92      2.76 o 
   7   9   3       30.05       26.43      1.34 o 
   8   9   3       34.16       34.69      2.29 o 
   9   9   3        3.31        2.92      0.91 o 
  10   9   3        8.94        8.58      2.03 o 
  11   9   3       69.72       75.49      4.63 o 
  12   9   3        5.71        6.76      2.06 o 
  13   9   3        0.45        1.82      1.61 o 
 -14  10   3        4.11        5.52      2.16 o 
 -13  10   3       13.66       13.26      1.60 o 
 -12  10   3       64.79       66.88      6.63 o 
 -11  10   3       11.57       12.23      1.47 o 
 -10  10   3        8.94        7.46      0.73 o 
  -9  10   3        7.84        8.36      0.59 o 
  -8  10   3        3.39        3.18      0.41 o 
  -7  10   3        3.06        2.88      0.39 o 
  -6  10   3       34.47       35.07      1.07 o 
  -5  10   3       84.79       87.41      1.44 o 
  -4  10   3       35.75       35.98      0.85 o 
  -3  10   3       15.43       14.99      0.53 o 
  -2  10   3      134.43      131.97      1.81 o 
  -1  10   3       65.07       61.09      0.87 o 
   0  10   3       13.26       12.28      0.38 o 
   1  10   3       62.44       71.92      1.07 o 
   2  10   3       25.48       19.95      0.56 o 
   3  10   3       30.97       26.73      0.91 o 
   4  10   3       70.51       69.42      1.68 o 
   5  10   3       54.07       50.24      1.36 o 
   6  10   3      179.29      174.47      3.38 o 
   7  10   3        5.96        5.52      0.82 o 
   8  10   3       16.81       19.63      1.26 o 
   9  10   3        0.81        0.22      1.25 o 
  10  10   3        0.07       -0.18      1.31 o 
  11  10   3        8.92        7.72      2.04 o 
  12  10   3        6.51       11.64      2.39 o 
 -14  11   3       11.06       11.30      1.33 o 
 -13  11   3       30.51       33.56      1.57 o 
 -12  11   3      147.56      163.65      3.44 o 
 -11  11   3        1.47        1.10      0.63 o 
 -10  11   3       75.79       75.13      2.45 o 
  -9  11   3        0.65        0.63      0.36 o 
  -8  11   3       23.45       22.39      0.99 o 
  -7  11   3      100.13      105.51      2.29 o 
  -6  11   3        0.22        0.45      0.34 o 
  -5  11   3        0.00       -0.13      0.25 o 
  -4  11   3       46.45       46.70      2.60 o 
  -3  11   3        0.00        1.62      1.10 o 
  -2  11   3        5.45        5.40      0.38 o 
  -1  11   3      128.60      134.86      1.79 o 
   0  11   3      104.78      103.09      1.36 o 
   1  11   3       58.91       60.09      1.01 o 
   2  11   3      226.98      239.69      4.01 o 
   3  11   3       74.96       76.81      1.71 o 
   4  11   3        0.35        0.39      0.26 o 
   5  11   3        0.00        0.14      0.48 o 
   6  11   3        0.10        0.36      0.48 o 
   7  11   3       82.54       81.05      3.08 o 
   8  11   3        0.72        1.83      0.78 o 
   9  11   3        4.71        4.08      0.97 o 
  10  11   3       15.07       17.00      1.55 o 
  11  11   3        3.04        3.13      1.80 o 
  12  11   3        0.34       -0.91      1.55 o 
 -13  12   3        4.53        4.52      0.91 o 
 -12  12   3        2.38        0.96      0.86 o 
 -11  12   3        6.32        6.11      0.86 o 
 -10  12   3       39.29       40.58      1.62 o 
  -9  12   3       14.25       14.68      1.06 o 
  -8  12   3        5.04        5.74      0.72 o 
  -7  12   3       23.19       22.00      0.98 o 
  -6  12   3       58.10       54.80      1.44 o 
  -5  12   3      201.80      200.81      3.38 o 
  -4  12   3        6.04        5.75      0.55 o 
  -3  12   3        3.37        2.31      0.39 o 
  -2  12   3      221.27      221.62      2.95 o 
  -1  12   3        2.21        2.60      0.34 o 
   0  12   3        2.72        3.19      0.33 o 
   1  12   3       26.60       26.19      0.69 o 
   2  12   3        1.87        1.66      0.32 o 
   3  12   3      169.44      166.49      2.99 o 
   4  12   3       87.51       86.53      1.64 o 
   5  12   3        0.00       -0.35      0.36 o 
   6  12   3       62.10       62.09      2.20 o 
   7  12   3       89.59       96.38      3.75 o 
   8  12   3       45.21       48.79      2.71 o 
   9  12   3        0.17       -0.65      0.89 o 
  10  12   3        0.52        1.20      1.11 o 
  11  12   3        0.37        1.28      1.22 o 
 -12  13   3       40.83       39.38      1.74 o 
 -11  13   3        9.08        9.00      1.19 o 
 -10  13   3        1.18        1.04      0.61 o 
  -9  13   3        0.15       -0.18      0.73 o 
  -8  13   3       16.84       17.58      2.61 o 
  -7  13   3      101.07      105.62      4.19 o 
  -6  13   3       35.77       34.51      1.93 o 
  -5  13   3        2.45        1.44      0.43 o 
  -4  13   3        8.94        8.75      0.66 o 
  -3  13   3        0.15        0.19      0.32 o 
  -2  13   3        0.58        0.54      0.32 o 
  -1  13   3       39.92       42.86      1.41 o 
   0  13   3        3.78        2.83      0.51 o 
   1  13   3       11.58       10.82      0.51 o 
   2  13   3       59.47       59.41      1.10 o 
   3  13   3        5.33        5.55      0.55 o 
   4  13   3       75.82       76.43      2.24 o 
   5  13   3       41.73       40.78      2.27 o 
   6  13   3       61.64       62.12      1.94 o 
   7  13   3        0.33       -0.57      0.50 o 
   8  13   3        0.13       -0.89      0.80 o 
   9  13   3       13.49        9.38      1.56 o 
  10  13   3        5.82        5.78      1.43 o 
 -11  14   3        0.06       -0.82      0.63 o 
 -10  14   3       12.28       12.81      1.09 o 
  -9  14   3       15.03       14.65      1.10 o 
  -8  14   3       20.05       20.68      1.17 o 
  -7  14   3        5.66        4.29      1.01 o 
  -6  14   3        1.39        2.13      0.84 o 
  -5  14   3        1.67        1.77      0.52 o 
  -4  14   3       31.34       31.69      1.46 o 
  -3  14   3       78.73       77.85      1.84 o 
  -2  14   3        0.40        0.65      0.52 o 
  -1  14   3        0.32        0.38      0.51 o 
   0  14   3       19.08       18.78      2.01 o 
   1  14   3       14.49       14.65      1.07 o 
   2  14   3        1.94        1.93      0.40 o 
   3  14   3        0.20        0.38      0.33 o 
   4  14   3      100.70      103.68      3.58 o 
   5  14   3       17.66       15.37      1.57 o 
   6  14   3       12.84       13.21      1.51 o 
   7  14   3        4.49        3.27      1.07 o 
   8  14   3        0.50        0.20      0.61 o 
  -9  15   3        0.77        0.37      0.90 o 
  -8  15   3        0.50       -0.29      0.80 o 
  -7  15   3        0.07       -1.14      0.67 o 
  -6  15   3        2.92        2.73      0.90 o 
  -5  15   3        2.18        3.61      0.88 o 
  -4  15   3        0.34       -0.13      0.42 o 
  -3  15   3        6.84        7.52      0.87 o 
  -2  15   3       67.05       70.64      2.12 o 
  -1  15   3       60.17       58.61      1.93 o 
   0  15   3        5.63        5.19      0.78 o 
   1  15   3       34.82       35.26      1.95 o 
   2  15   3        7.20        7.26      0.69 o 
   3  15   3       59.71       64.45      1.38 o 
   4  15   3        3.15        1.57      0.81 o 
   5  15   3       12.15       12.44      1.41 o 
   6  15   3        5.35        5.35      1.11 o 
   7  15   3        0.14        0.15      0.87 o 
  -7  16   3        8.98        7.87      1.20 o 
  -6  16   3        9.68        8.55      1.15 o 
  -5  16   3       25.46       27.76      1.66 o 
  -4  16   3        0.13       -0.82      0.59 o 
  -3  16   3        8.66        9.73      1.01 o 
  -2  16   3        1.60        0.54      0.61 o 
  -1  16   3       12.22       11.71      1.25 o 
   0  16   3       38.24       39.91      2.16 o 
   1  16   3        3.41        2.53      0.71 o 
   2  16   3        0.17       -0.47      0.59 o 
   3  16   3        8.22        8.05      0.90 o 
   4  16   3        0.85       -0.25      0.58 o 
   5  16   3       19.58       21.95      1.68 o 
  -5  17   3        0.35       -1.08      1.04 o 
  -4  17   3      143.19      145.71      5.08 o 
  -3  17   3        0.39        0.58      0.68 o 
  -2  17   3       13.90       15.00      1.67 o 
  -1  17   3        9.85       10.28      1.19 o 
   0  17   3       12.35       12.83      0.90 o 
   1  17   3        6.28        6.52      0.74 o 
   2  17   3       15.80       14.60      1.53 o 
 -18   0   4       20.68       21.79      1.92 o 
 -17   0   4      304.80      334.94      7.37 o 
 -16   0   4       58.53       55.52      2.47 o 
 -15   0   4      129.08      123.62      3.64 o 
 -14   0   4      489.79      473.65      9.02 o 
 -13   0   4        9.25        6.61      2.10 o 
 -12   0   4        0.05        0.86      0.56 o 
 -11   0   4       17.61       11.31      1.05 o 
 -10   0   4      555.04      506.09      8.90 o 
  -9   0   4     2010.35     1872.07     28.87 o 
  -8   0   4      869.87      851.37     13.69 o 
  -7   0   4      609.74      588.17     11.69 o 
  -6   0   4      152.68      192.21      3.64 o 
  -5   0   4      247.35      278.34      4.81 o 
  -4   0   4      137.06      199.22      3.33 o 
  -3   0   4     1113.38     1271.17     19.16 o 
  -2   0   4       39.43       24.71      0.70 o 
   0   0   4      218.05      189.99      3.33 o 
   1   0   4     1708.86     1788.96     27.12 o 
   2   0   4       75.48       69.61      1.70 o 
   3   0   4      120.72      108.92      2.51 o 
   4   0   4        2.43        4.35      0.58 o 
   5   0   4      158.67      185.86      7.51 o 
   6   0   4       17.82       10.95      0.98 o 
   7   0   4      238.04      214.21      4.71 o 
   8   0   4      944.34      876.23     14.94 o 
   9   0   4       43.75       40.70      1.89 o 
  10   0   4        4.01        5.93      0.99 o 
  11   0   4       73.72       74.07      2.88 o 
  12   0   4       17.32       15.89      2.31 o 
  13   0   4      130.01      149.03      6.42 o 
  14   0   4       69.47       78.92      4.75 o 
  15   0   4        1.29        2.30      1.79 o 
 -18   1   4        0.07       -0.68      0.86 o 
 -17   1   4        0.12       -1.13      0.90 o 
 -16   1   4        7.93        7.39      0.84 o 
 -15   1   4       34.60       33.37      1.33 o 
 -14   1   4       38.17       39.38      1.37 o 
 -13   1   4       58.71       58.23      1.56 o 
 -12   1   4        3.27        2.21      0.47 o 
 -11   1   4       32.86       32.48      1.08 o 
 -10   1   4       38.63       41.64      1.15 o 
  -9   1   4       41.66       48.30      1.19 o 
  -8   1   4       25.99       32.05      0.92 o 
  -7   1   4      641.08      597.70      6.93 o 
  -6   1   4       45.01       45.24      0.94 o 
  -5   1   4       27.37       31.60      0.61 o 
  -4   1   4        7.95        3.03      0.41 o 
  -3   1   4      192.62      236.98      7.28 o 
  -2   1   4      141.49      120.55      1.53 o 
  -1   1   4      477.44      569.74      6.28 o 
   0   1   4      704.47      850.09      9.28 o 
   1   1   4        4.40        7.11      0.37 o 
   2   1   4      500.50      519.57      6.97 o 
   3   1   4       58.66       66.51      1.38 o 
   4   1   4      433.94      422.54      5.22 o 
   5   1   4       23.69       27.51      0.90 o 
   6   1   4       64.72       68.74      1.54 o 
   7   1   4      173.80      172.17      3.35 o 
   8   1   4        0.09        0.15      0.36 o 
   9   1   4       45.38       43.23      1.39 o 
  10   1   4        0.06        0.18      0.43 o 
  11   1   4        2.15        1.99      0.60 o 
  12   1   4        5.58        4.07      1.06 o 
  13   1   4        5.91        6.58      2.25 o 
  14   1   4       17.36       21.93      2.80 o 
  15   1   4       37.81       46.29      3.87 o 
 -17   2   4        9.08       10.31      1.49 o 
 -16   2   4       36.96       38.36      2.19 o 
 -15   2   4       22.51       19.77      1.15 o 
 -14   2   4        0.93        0.79      0.45 o 
 -13   2   4       15.40       15.49      0.94 o 
 -12   2   4        1.71        2.85      0.49 o 
 -11   2   4       45.85       41.00      1.20 o 
 -10   2   4      314.69      280.84      3.89 o 
  -9   2   4       62.50       60.24      1.33 o 
  -8   2   4      445.43      450.61      5.49 o 
  -5   2   4      182.32      198.85      2.55 o 
  -4   2   4        0.00       -0.28      0.14 o 
  -3   2   4      166.12      183.75      2.61 o 
  -2   2   4       69.90       66.95      1.46 o 
  -1   2   4     2179.83     2241.32     35.57 o 
   0   2   4        7.96        9.28      0.43 o 
   1   2   4     2594.51     2795.60     29.71 o 
   2   2   4      960.97     1093.33     12.02 o 
   3   2   4      617.06      571.42      7.73 o 
   4   2   4       71.64       85.53      1.82 o 
   5   2   4      167.67      180.24      2.74 o 
   6   2   4      448.05      417.34      5.43 o 
   7   2   4       14.91       12.05      0.77 o 
   8   2   4       24.46       18.78      1.00 o 
   9   2   4       36.01       38.53      1.59 o 
  10   2   4        1.40        0.49      0.45 o 
  11   2   4        1.80        1.22      0.53 o 
  12   2   4        0.37        0.05      0.76 o 
  13   2   4        1.48        2.83      1.51 o 
  14   2   4        0.52        2.00      1.54 o 
  15   2   4        0.05       -0.02      1.37 o 
 -17   3   4        5.80        5.01      1.20 o 
 -16   3   4       10.45        9.71      1.41 o 
 -15   3   4       92.52       93.17      3.28 o 
 -14   3   4        6.20        6.10      1.13 o 
 -13   3   4        2.45        2.51      0.52 o 
 -12   3   4       32.01       32.98      1.12 o 
 -11   3   4        0.05        1.33      0.40 o 
 -10   3   4        1.61        1.59      0.38 o 
  -9   3   4      816.74      759.24      8.81 o 
  -8   3   4       52.99       56.69      1.20 o 
  -7   3   4      202.23      209.59      3.83 o 
  -6   3   4      745.76      825.00      8.63 o 
  -5   3   4      292.73      317.21      3.35 o 
  -4   3   4     1324.00     1497.74     14.19 o 
  -3   3   4      380.18      472.70      5.22 o 
  -2   3   4      664.53      721.70      7.86 o 
  -1   3   4      127.30      155.78      2.29 o 
   0   3   4      758.35      970.08     12.17 o 
   1   3   4       93.22       99.10      1.69 o 
   2   3   4       17.93       20.51      0.73 o 
   3   3   4      143.79      149.22      2.21 o 
   4   3   4        1.02        0.12      0.23 o 
   5   3   4      371.25      388.53      5.01 o 
   6   3   4       46.06       43.88      1.40 o 
   7   3   4       66.56       60.66      1.53 o 
   8   3   4       37.71       35.19      1.75 o 
   9   3   4        0.29       -0.48      0.41 o 
  10   3   4       85.90       87.83      2.46 o 
  11   3   4       17.66       15.35      1.56 o 
  12   3   4        1.63        2.97      1.44 o 
  13   3   4       38.47       37.92      3.39 o 
  14   3   4        1.32        1.56      1.54 o 
 -17   4   4        0.48       -1.44      0.85 o 
 -16   4   4       25.61       26.28      2.09 o 
 -15   4   4        7.11        6.73      1.21 o 
 -14   4   4        3.21        2.25      0.88 o 
 -13   4   4       53.87       56.25      2.39 o 
 -12   4   4        9.68        7.13      1.04 o 
 -11   4   4       24.62       24.69      3.07 o 
 -10   4   4        0.90       -0.18      0.31 o 
  -9   4   4      180.39      162.57      2.49 o 
  -8   4   4       67.75       68.29      1.34 o 
  -7   4   4       83.66       68.90      1.31 o 
  -6   4   4       36.74       50.77      1.26 o 
  -5   4   4      327.16      345.53      3.29 o 
  -4   4   4       15.23       14.08      0.34 o 
  -3   4   4       80.21       61.96      0.84 o 
  -2   4   4      684.24      733.48      8.80 o 
  -1   4   4     1561.35     1878.13     23.10 o 
   0   4   4     1150.20     1323.38     14.08 o 
   1   4   4      906.83     1048.16     11.30 o 
   2   4   4       85.77       69.97      1.00 o 
   3   4   4       56.20       47.19      1.45 o 
   4   4   4      275.86      274.29      5.56 o 
   5   4   4       18.55       19.19      0.89 o 
   6   4   4       50.58       52.20      1.55 o 
   7   4   4       18.46       18.66      1.08 o 
   8   4   4        0.83        0.00      0.43 o 
   9   4   4       12.43       13.39      1.37 o 
  10   4   4        7.90        7.00      1.17 o 
  11   4   4       28.11       24.17      1.97 o 
  12   4   4       52.62       50.47      3.66 o 
  13   4   4       51.40       58.12      4.14 o 
  14   4   4        0.33       -0.21      1.38 o 
 -17   5   4       15.19       16.00      3.43 o 
 -16   5   4       36.05       39.01      4.28 o 
 -15   5   4       15.35       14.26      1.61 o 
 -14   5   4      187.25      189.02      4.98 o 
 -13   5   4       62.24       64.44      4.41 o 
 -12   5   4       69.08       68.63      2.60 o 
 -11   5   4      118.88      129.19      3.58 o 
 -10   5   4       23.66       17.39      1.35 o 
  -9   5   4       44.71       34.80      1.87 o 
  -8   5   4       25.90       15.77      0.95 o 
  -7   5   4       11.76       11.14      0.74 o 
  -6   5   4        0.14        0.37      0.18 o 
  -5   5   4       27.27       29.49      0.62 o 
  -4   5   4      254.69      318.04      3.03 o 
  -3   5   4      136.60      164.52      1.67 o 
  -2   5   4      519.70      547.88      4.91 o 
  -1   5   4       14.82       13.28      0.39 o 
   0   5   4       13.45        9.91      0.34 o 
   1   5   4       22.84       19.24      0.57 o 
   2   5   4      239.93      243.90      2.69 o 
   3   5   4      398.72      373.25      3.93 o 
   4   5   4      174.41      181.39      2.59 o 
   5   5   4      318.35      306.03      4.65 o 
   6   5   4      207.66      194.76      5.81 o 
   7   5   4        1.45        2.20      0.70 o 
   8   5   4      263.95      249.15      8.40 o 
   9   5   4       51.16       45.24      2.21 o 
  10   5   4        0.13        0.00      0.70 o 
  11   5   4       75.68       75.81      4.41 o 
  12   5   4       27.03       28.02      3.16 o 
  13   5   4      103.80      122.43      6.14 o 
  14   5   4       48.86       56.80      4.32 o 
 -17   6   4        6.21        8.81      1.48 o 
 -16   6   4       30.42       38.05      2.40 o 
 -15   6   4       10.31       10.79      1.47 o 
 -14   6   4       46.16       45.82      2.95 o 
 -13   6   4       13.65       14.17      1.50 o 
 -12   6   4       17.46       17.33      2.36 o 
 -11   6   4       63.30       56.75      2.34 o 
 -10   6   4        0.60        0.74      0.50 o 
  -9   6   4        9.71        8.51      0.77 o 
  -8   6   4      162.32      146.13      2.84 o 
  -7   6   4      272.94      244.14      3.96 o 
  -6   6   4        0.34        0.07      0.19 o 
  -5   6   4      147.72      141.56      1.57 o 
  -4   6   4       81.75       76.35      1.10 o 
  -3   6   4      376.76      365.42      4.24 o 
  -2   6   4      589.26      639.98      5.72 o 
  -1   6   4        0.98        4.14      0.20 o 
   0   6   4       18.26       17.65      0.41 o 
   1   6   4       27.62       25.95      1.21 o 
   2   6   4       41.97       33.97      0.79 o 
   3   6   4      197.73      224.76      2.91 o 
   4   6   4       59.67       61.83      1.53 o 
   5   6   4      115.92      118.88      2.38 o 
   6   6   4      220.77      216.88      4.94 o 
   7   6   4        5.10        4.40      0.88 o 
   8   6   4      170.74      163.93      5.87 o 
   9   6   4       48.36       52.15      2.41 o 
  10   6   4        7.27        7.15      1.22 o 
  11   6   4       60.29       68.18      4.30 o 
  12   6   4       31.72       31.42      3.46 o 
  13   6   4       13.93       15.89      2.74 o 
  14   6   4       35.43       43.66      3.83 o 
 -16   7   4        2.64        2.76      1.17 o 
 -15   7   4        0.30       -1.60      0.80 o 
 -14   7   4        0.05       -0.28      0.85 o 
 -13   7   4        0.48        0.18      0.62 o 
 -12   7   4        9.29        9.91      1.05 o 
 -11   7   4       87.69       89.59      3.60 o 
 -10   7   4       78.81       79.09      3.11 o 
  -9   7   4       52.32       48.28      1.55 o 
  -8   7   4      341.26      301.83      4.84 o 
  -7   7   4      869.15      896.34      8.93 o 
  -6   7   4      461.62      465.63      4.91 o 
  -5   7   4       39.62       30.53      0.60 o 
  -4   7   4        1.59        1.89      0.21 o 
  -3   7   4       16.37       18.53      0.50 o 
  -2   7   4       89.82       76.97      1.09 o 
  -1   7   4      119.78      117.25      1.15 o 
   0   7   4      125.64      124.75      1.30 o 
   1   7   4       47.26       42.83      0.80 o 
   2   7   4       66.64       52.72      0.83 o 
   3   7   4      487.09      434.88      5.43 o 
   4   7   4      110.90       97.01      1.94 o 
   5   7   4       38.88       33.65      1.22 o 
   6   7   4        4.70        5.62      0.65 o 
   7   7   4       23.60       22.69      1.70 o 
   8   7   4        0.01       -0.20      0.63 o 
   9   7   4        1.57        1.54      0.81 o 
  10   7   4        0.59        1.33      1.26 o 
  11   7   4        0.89        0.31      1.13 o 
  12   7   4        1.20        3.11      1.61 o 
  13   7   4        4.35        2.71      1.74 o 
 -16   8   4        6.73        9.73      2.43 o 
 -15   8   4        2.39        1.30      1.01 o 
 -14   8   4        1.82        1.98      1.01 o 
 -13   8   4        0.40        1.10      0.91 o 
 -12   8   4       27.57       32.44      1.53 o 
 -11   8   4        4.49        6.21      0.83 o 
 -10   8   4        2.45        2.72      0.61 o 
  -9   8   4        2.07        0.82      0.45 o 
  -8   8   4       29.05       19.76      0.80 o 
  -7   8   4       13.81       18.19      0.65 o 
  -6   8   4      202.49      196.85      2.45 o 
  -5   8   4       57.01       60.80      0.92 o 
  -4   8   4       16.71       16.40      0.49 o 
  -3   8   4      384.55      371.40      4.70 o 
  -2   8   4       88.58       91.13      1.28 o 
  -1   8   4       24.19       20.68      0.50 o 
   0   8   4      279.20      282.35      2.75 o 
   1   8   4      168.99      161.86      1.85 o 
   2   8   4       34.80       40.57      0.75 o 
   3   8   4      766.00      713.77     10.37 o 
   4   8   4      150.28      139.52      2.55 o 
   5   8   4        5.86        5.12      0.62 o 
   6   8   4       15.85       12.68      1.30 o 
   7   8   4        4.93        4.04      0.66 o 
   8   8   4       19.56       19.72      1.72 o 
   9   8   4        3.32        2.82      1.31 o 
  10   8   4        7.70        8.08      1.93 o 
  11   8   4        0.20        0.32      1.30 o 
  12   8   4        6.07        9.47      2.24 o 
  13   8   4        2.45        3.11      1.82 o 
 -15   9   4        5.70        6.14      1.34 o 
 -14   9   4        0.50       -1.57      0.82 o 
 -13   9   4        1.06        1.31      0.96 o 
 -12   9   4        0.72        0.18      0.79 o 
 -11   9   4       50.97       49.63      1.89 o 
 -10   9   4       29.90       28.84      1.32 o 
  -9   9   4        0.14        0.46      0.36 o 
  -8   9   4        6.96        5.28      0.47 o 
  -7   9   4        0.00        0.11      0.26 o 
  -6   9   4       46.94       49.92      1.01 o 
  -5   9   4       76.42       73.60      1.08 o 
  -4   9   4       19.55       20.74      1.41 o 
  -3   9   4       98.97       82.91      1.37 o 
  -2   9   4       70.07       60.66      0.99 o 
  -1   9   4       11.75       12.65      0.45 o 
   0   9   4       32.15       36.79      0.64 o 
   1   9   4       29.68       39.07      1.00 o 
   2   9   4      181.09      163.47      2.51 o 
   3   9   4       58.71       59.29      1.24 o 
   4   9   4        7.66        7.00      0.39 o 
   5   9   4        1.85        2.58      0.54 o 
   6   9   4       60.02       57.81      2.88 o 
   7   9   4       13.42       15.81      1.10 o 
   8   9   4        0.19       -0.96      0.48 o 
   9   9   4       12.67       12.56      2.17 o 
  10   9   4        2.24        1.51      1.33 o 
  11   9   4       22.16       28.92      3.40 o 
  12   9   4       25.94       27.22      3.43 o 
 -14  10   4        8.81        7.47      0.94 o 
 -13  10   4        8.58        7.13      0.89 o 
 -12  10   4      123.56      127.81      3.88 o 
 -11  10   4      186.99      195.64      3.70 o 
 -10  10   4       62.98       66.82      1.64 o 
  -9  10   4        1.52        1.77      0.39 o 
  -8  10   4       53.28       50.65      1.14 o 
  -7  10   4      213.41      215.05      2.75 o 
  -6  10   4        8.71        8.35      0.61 o 
  -5  10   4      154.58      162.89      2.26 o 
  -4  10   4        0.73        1.13      0.33 o 
  -3  10   4       38.38       37.27      0.88 o 
  -2  10   4       15.78       16.24      0.61 o 
  -1  10   4       49.72       47.73      0.76 o 
   0  10   4       12.87       13.08      0.53 o 
   1  10   4      149.54      143.72      1.92 o 
   2  10   4        0.91        1.02      0.26 o 
   3  10   4       32.80       36.19      0.98 o 
   4  10   4        1.63        2.51      0.30 o 
   5  10   4       73.09       74.95      2.66 o 
   6  10   4      148.93      155.47      3.21 o 
   7  10   4       61.81       60.87      1.92 o 
   8  10   4        2.15        1.55      0.79 o 
   9  10   4       30.00       32.43      1.88 o 
  10  10   4       63.60       68.02      4.43 o 
  11  10   4       49.48       57.27      4.33 o 
  12  10   4       13.57       13.46      2.64 o 
 -14  11   4        1.06        2.38      0.72 o 
 -13  11   4        0.40        0.23      0.60 o 
 -12  11   4        9.34        9.22      0.96 o 
 -11  11   4       91.72       92.95      3.61 o 
 -10  11   4        0.12        0.10      0.42 o 
  -9  11   4       13.32       12.64      0.90 o 
  -8  11   4        4.59        4.39      0.57 o 
  -7  11   4       89.02       85.19      2.41 o 
  -6  11   4        1.10        0.86      0.37 o 
  -5  11   4       67.65       64.38      1.46 o 
  -4  11   4        9.15        8.84      0.62 o 
  -3  11   4        9.11        6.82      0.47 o 
  -2  11   4       29.07       25.70      0.88 o 
  -1  11   4       74.09       77.29      1.34 o 
   0  11   4        0.05        0.01      0.25 o 
   1  11   4       12.74       15.92      0.70 o 
   2  11   4      233.22      233.69      3.28 o 
   3  11   4       17.47       18.34      0.78 o 
   4  11   4       43.43       44.27      0.93 o 
   5  11   4       32.18       36.25      1.54 o 
   6  11   4        7.56        6.11      0.77 o 
   7  11   4       35.50       36.34      1.82 o 
   8  11   4       10.14       10.21      1.22 o 
   9  11   4       35.33       35.77      2.00 o 
  10  11   4        4.12        4.63      1.09 o 
  11  11   4       73.03       84.13      5.15 o 
 -13  12   4       13.38       13.50      1.30 o 
 -12  12   4       16.84       13.16      1.50 o 
 -11  12   4       20.42       19.60      1.94 o 
 -10  12   4       18.18       16.93      1.18 o 
  -9  12   4        9.46        9.79      1.37 o 
  -8  12   4       13.01       16.79      1.64 o 
  -7  12   4        5.44        4.48      0.56 o 
  -6  12   4       81.29       76.19      3.19 o 
  -5  12   4      238.40      234.83      3.65 o 
  -4  12   4      110.47      109.82      3.23 o 
  -3  12   4       82.36       77.33      1.44 o 
  -2  12   4        3.18        3.50      0.52 o 
  -1  12   4       90.91       93.80      1.98 o 
   0  12   4       32.86       36.15      0.90 o 
   1  12   4       34.91       33.73      1.11 o 
   2  12   4        0.00       -0.14      0.30 o 
   3  12   4       80.22       81.56      2.41 o 
   4  12   4      276.65      283.82      3.87 o 
   5  12   4      114.10      111.52      7.18 o 
   6  12   4       28.60       27.03      1.96 o 
   7  12   4       29.89       28.39      2.10 o 
   8  12   4        2.50        1.97      1.04 o 
   9  12   4        0.61       -0.11      0.97 o 
  10  12   4        0.14        1.12      1.11 o 
 -12  13   4        0.98        0.51      0.68 o 
 -11  13   4       19.13       18.82      1.54 o 
 -10  13   4       15.58       13.50      1.23 o 
  -9  13   4        2.00        0.84      0.56 o 
  -8  13   4        1.85        1.20      1.49 o 
  -7  13   4       85.15       84.51      3.21 o 
  -6  13   4       23.10       25.80      1.71 o 
  -5  13   4        0.04       -0.20      0.41 o 
  -4  13   4       41.69       41.78      1.07 o 
  -3  13   4       27.87       26.77      0.86 o 
  -2  13   4        0.67       -0.04      0.37 o 
  -1  13   4        2.86        1.99      0.49 o 
   0  13   4       27.01       23.21      1.04 o 
   1  13   4        0.28        0.02      0.32 o 
   2  13   4        6.77        5.98      0.54 o 
   3  13   4        1.54        1.26      0.45 o 
   4  13   4       98.92      104.92      4.45 o 
   5  13   4       55.61       60.66      2.76 o 
   6  13   4        1.64        1.36      0.56 o 
   7  13   4       16.69       16.51      1.76 o 
   8  13   4       13.68       12.44      1.67 o 
   9  13   4        0.40       -0.54      0.96 o 
 -11  14   4       34.55       37.97      1.67 o 
 -10  14   4        2.55        2.09      0.69 o 
  -9  14   4       15.84       13.19      1.55 o 
  -8  14   4        1.09        1.50      0.85 o 
  -7  14   4        8.17        7.13      1.17 o 
  -6  14   4       48.23       56.20      2.47 o 
  -5  14   4       31.78       35.81      1.29 o 
  -4  14   4      146.54      160.87      2.70 o 
  -3  14   4      265.54      259.85      3.84 o 
  -2  14   4        6.94        6.83      0.81 o 
  -1  14   4        9.45        9.97      0.92 o 
   0  14   4       16.87       19.83      1.17 o 
   1  14   4       88.02       91.81      2.76 o 
   2  14   4      220.98      215.89      5.31 o 
   3  14   4       28.92       26.98      0.87 o 
   4  14   4       34.43       37.95      2.09 o 
   5  14   4        0.63        0.58      0.79 o 
   6  14   4        0.43        0.47      0.81 o 
   7  14   4        3.72        3.68      1.11 o 
   8  14   4       18.28       19.55      2.03 o 
  -9  15   4        0.16       -0.78      0.84 o 
  -8  15   4       10.68       12.99      1.49 o 
  -7  15   4        1.39        1.30      0.81 o 
  -6  15   4        6.72        7.65      1.11 o 
  -5  15   4        0.49        0.43      0.71 o 
  -4  15   4       87.16       88.62      1.83 o 
  -3  15   4        0.58        0.43      0.58 o 
  -2  15   4        0.96        1.07      0.61 o 
  -1  15   4       20.61       21.03      1.52 o 
   0  15   4        0.07        0.24      0.74 o 
   1  15   4       19.62       17.70      1.22 o 
   2  15   4        4.00        3.91      0.76 o 
   3  15   4        4.34        3.55      0.60 o 
   4  15   4        6.54        6.79      1.12 o 
   5  15   4        1.71        2.17      0.91 o 
   6  15   4        7.48        7.63      1.28 o 
  -7  16   4        9.01        9.01      1.26 o 
  -6  16   4        6.29        6.34      1.09 o 
  -5  16   4       95.04       98.69      2.48 o 
  -4  16   4      108.86      116.77      4.30 o 
  -3  16   4        2.41        1.46      0.69 o 
  -2  16   4       14.33       14.20      1.15 o 
  -1  16   4        7.93        8.27      0.96 o 
   0  16   4       33.16       32.08      1.51 o 
   1  16   4        6.10        6.43      0.88 o 
   2  16   4        1.85        2.21      0.56 o 
   3  16   4        7.49        9.23      1.59 o 
   4  16   4       15.45       17.37      1.16 o 
  -4  17   4       13.18       10.96      1.70 o 
  -3  17   4        7.95        7.19      0.95 o 
  -2  17   4        0.33       -0.11      1.04 o 
  -1  17   4        0.70        0.03      0.65 o 
   0  17   4        0.62       -0.49      0.63 o 
   1  17   4       67.33       66.60      1.75 o 
 -18   1   5        8.56        6.23      1.27 o 
 -17   1   5       18.85       19.33      1.25 o 
 -16   1   5        4.48        5.15      0.76 o 
 -15   1   5        0.03       -0.08      0.48 o 
 -14   1   5        9.02        8.75      0.79 o 
 -13   1   5       26.42       28.15      1.11 o 
 -12   1   5       58.82       56.13      1.46 o 
 -11   1   5       31.28       28.32      1.02 o 
 -10   1   5       19.90       19.32      0.84 o 
  -9   1   5       15.39       13.10      0.71 o 
  -8   1   5      373.90      400.93      4.98 o 
  -7   1   5       20.37       17.46      0.54 o 
  -6   1   5        5.36        9.16      0.43 o 
  -5   1   5       32.71       43.50      1.54 o 
  -4   1   5      143.97      190.69      3.31 o 
  -3   1   5        2.05        0.34      0.17 o 
  -2   1   5        9.41        7.02      0.43 o 
  -1   1   5       67.42       89.45      1.60 o 
   0   1   5       14.67       17.45      0.44 o 
   1   1   5       43.87       44.77      0.83 o 
   2   1   5      151.92      161.98      2.69 o 
   3   1   5       58.30       57.06      1.51 o 
   4   1   5       40.61       42.43      1.10 o 
   5   1   5      287.85      273.75      3.86 o 
   6   1   5       54.16       53.14      1.75 o 
   7   1   5       30.34       26.13      1.06 o 
   8   1   5       14.13       12.92      0.89 o 
   9   1   5       16.63       16.24      1.03 o 
  10   1   5        5.76        6.34      1.13 o 
  11   1   5        2.70        2.14      0.86 o 
  12   1   5       12.94       13.45      1.59 o 
  13   1   5        0.26        0.54      0.97 o 
  14   1   5       11.82       12.47      2.52 o 
 -17   2   5       11.24       11.41      1.54 o 
 -16   2   5       36.99       44.93      2.32 o 
 -15   2   5        1.67        1.14      0.55 o 
 -14   2   5        4.26        2.94      0.56 o 
 -13   2   5       37.45       36.22      1.23 o 
 -12   2   5        4.60        4.88      0.56 o 
 -11   2   5       27.32       27.28      0.99 o 
 -10   2   5      206.17      187.14      4.15 o 
  -9   2   5        9.51       11.51      0.68 o 
  -8   2   5      157.02      152.51      2.31 o 
  -7   2   5        3.58        4.85      0.50 o 
  -5   2   5       65.92       83.93      1.43 o 
  -4   2   5       52.53       77.60      1.54 o 
  -3   2   5      211.78      278.36      3.83 o 
  -2   2   5      931.00     1058.24     13.24 o 
  -1   2   5      874.30      974.71     13.09 o 
   0   2   5     2527.35     2745.06     23.35 o 
   1   2   5       50.51       49.39      0.81 o 
   2   2   5       21.52       17.34      0.70 o 
   3   2   5      141.29      146.20      2.60 o 
   4   2   5       46.66       42.60      1.11 o 
   5   2   5      206.76      212.34      3.20 o 
   6   2   5      187.37      186.24      3.02 o 
   7   2   5        0.04       -0.44      0.36 o 
   8   2   5       31.41       28.85      1.25 o 
   9   2   5        3.65        3.62      0.65 o 
  10   2   5       77.71       73.00      2.00 o 
  11   2   5       74.41       79.84      3.05 o 
  12   2   5       10.29       10.82      1.48 o 
  13   2   5       34.04       38.87      3.47 o 
  14   2   5        0.48        1.66      1.56 o 
 -17   3   5        7.74        7.96      1.60 o 
 -16   3   5       36.85       35.45      3.99 o 
 -15   3   5        2.25        2.49      0.89 o 
 -14   3   5        3.05        2.87      0.90 o 
 -13   3   5       45.81       44.74      1.36 o 
 -12   3   5        0.49        0.72      0.41 o 
 -11   3   5       38.61       35.05      2.00 o 
 -10   3   5       99.62       96.20      1.83 o 
  -9   3   5       66.71       66.04      1.40 o 
  -8   3   5      476.23      477.41      5.78 o 
  -7   3   5      210.88      225.27      3.11 o 
  -6   3   5      500.85      512.42      6.47 o 
  -5   3   5        9.18        7.56      0.34 o 
  -4   3   5      101.61      122.91      1.99 o 
  -3   3   5      861.63      922.64      9.92 o 
  -2   3   5     2015.86     2366.52     22.01 o 
  -1   3   5     1729.48     1821.39     16.94 o 
   0   3   5      247.56      250.13      2.40 o 
   1   3   5       62.06       90.53      1.80 o 
   2   3   5       62.90       80.03      1.06 o 
   3   3   5        0.57        0.29      0.20 o 
   4   3   5        1.15        0.79      0.24 o 
   5   3   5      127.78      110.95      2.05 o 
   6   3   5       84.87       77.57      2.61 o 
   7   3   5       13.52       14.36      0.91 o 
   8   3   5       35.13       34.71      1.27 o 
   9   3   5       15.53       13.90      1.12 o 
  10   3   5        4.12        4.01      0.79 o 
  11   3   5       12.44       16.21      2.38 o 
  12   3   5       45.50       54.08      3.92 o 
  13   3   5        8.45       11.06      2.28 o 
  14   3   5        6.58        8.11      2.14 o 
 -17   4   5       44.40       44.81      2.49 o 
 -16   4   5       21.79       21.68      1.91 o 
 -15   4   5       61.67       59.64      3.02 o 
 -14   4   5        3.03        3.76      0.97 o 
 -13   4   5        8.66        7.80      1.86 o 
 -12   4   5      240.17      244.89      5.53 o 
 -11   4   5       88.92       84.58      3.29 o 
 -10   4   5      108.05      114.85      1.81 o 
  -9   4   5      715.41      696.29      8.22 o 
  -8   4   5      292.61      295.67      3.88 o 
  -7   4   5       28.51       23.02      0.60 o 
  -6   4   5        0.03        0.50      0.19 o 
  -5   4   5        6.36       10.05      0.40 o 
  -4   4   5       22.04       37.57      1.59 o 
  -3   4   5        1.39        0.73      0.17 o 
  -2   4   5      415.90      421.98      3.55 o 
  -1   4   5        0.38        2.70      0.27 o 
   0   4   5      357.75      339.81      2.93 o 
   1   4   5      574.31      618.01      6.08 o 
   2   4   5      231.02      239.59      2.67 o 
   3   4   5        9.34        6.32      0.33 o 
   4   4   5       18.02       15.40      0.67 o 
   5   4   5       53.43       50.04      2.66 o 
   6   4   5       75.22       70.84      1.91 o 
   7   4   5      521.00      506.34      8.86 o 
   8   4   5       20.95       17.09      1.18 o 
   9   4   5        0.17        0.24      0.75 o 
  10   4   5       79.15       86.44      3.23 o 
  11   4   5        4.37        5.54      1.71 o 
  12   4   5        0.12       -2.20      1.11 o 
  13   4   5       20.19       21.08      2.96 o 
 -17   5   5        0.00       -0.77      1.87 o 
 -16   5   5       54.69       59.39      2.78 o 
 -15   5   5        9.13        7.25      1.24 o 
 -14   5   5       36.66       39.16      2.15 o 
 -13   5   5        4.88        4.69      0.98 o 
 -12   5   5        0.16       -0.42      0.61 o 
 -11   5   5       49.83       44.74      1.99 o 
 -10   5   5        5.60        4.24      0.62 o 
  -9   5   5       19.09       17.55      1.06 o 
  -8   5   5        5.49        2.56      0.35 o 
  -7   5   5      595.75      544.84      5.65 o 
  -6   5   5      172.66      165.49      1.84 o 
  -5   5   5      341.54      353.26      3.09 o 
  -4   5   5       80.84       95.77      1.26 o 
  -3   5   5       54.14       60.72      1.04 o 
  -2   5   5     1043.19     1059.72      7.92 o 
  -1   5   5      116.00      120.63      1.36 o 
   0   5   5       82.23       94.11      1.12 o 
   1   5   5        2.41        3.77      0.38 o 
   2   5   5       50.84       45.52      0.83 o 
   3   5   5       15.82       11.54      0.54 o 
   4   5   5        6.65        2.47      0.44 o 
   5   5   5       24.87       24.90      0.88 o 
   6   5   5        0.71        2.33      0.71 o 
   7   5   5       57.79       46.51      2.13 o 
   8   5   5        2.81        2.35      0.91 o 
   9   5   5       21.18       18.26      1.67 o 
  10   5   5        3.00        2.51      1.35 o 
  11   5   5        0.59        0.90      1.33 o 
  12   5   5        0.04        0.32      1.41 o 
  13   5   5        8.13        8.72      2.17 o 
 -17   6   5       28.67       31.77      2.66 o 
 -16   6   5       19.63       17.89      2.82 o 
 -15   6   5        0.71        2.65      1.02 o 
 -14   6   5       52.17       58.25      2.64 o 
 -13   6   5        0.60       -0.18      0.75 o 
 -12   6   5        1.24        1.98      0.61 o 
 -11   6   5      197.92      198.65      3.82 o 
 -10   6   5      143.72      147.10      4.27 o 
  -9   6   5        0.00        0.32      0.31 o 
  -8   6   5       26.52       27.23      0.84 o 
  -7   6   5       15.83       18.03      0.70 o 
  -6   6   5      165.04      177.11      2.18 o 
  -5   6   5       14.40       14.52      0.42 o 
  -4   6   5      196.17      198.25      2.25 o 
  -3   6   5        4.91        5.33      0.28 o 
  -2   6   5      420.28      410.13      3.26 o 
  -1   6   5       49.32       54.06      0.68 o 
   0   6   5       29.55       33.05      0.54 o 
   1   6   5        8.39       10.74      0.39 o 
   2   6   5       84.89       67.61      0.98 o 
   3   6   5        0.79        0.36      0.23 o 
   4   6   5       81.31       88.41      1.99 o 
   5   6   5       84.26       86.15      3.52 o 
   6   6   5        3.61        2.21      0.51 o 
   7   6   5       58.87       51.07      3.60 o 
   8   6   5        8.10        8.38      2.49 o 
   9   6   5      122.12      123.31      4.22 o 
  10   6   5       37.62       33.56      3.00 o 
  11   6   5        5.17        2.66      1.67 o 
  12   6   5       21.14       21.51      2.93 o 
  13   6   5        4.00        1.98      1.72 o 
 -16   7   5       11.07       11.35      1.61 o 
 -15   7   5       64.15       63.00      2.81 o 
 -14   7   5       14.63       15.06      1.65 o 
 -13   7   5        9.50        9.65      1.30 o 
 -12   7   5        5.30        5.36      0.82 o 
 -11   7   5       77.25       82.45      2.26 o 
 -10   7   5      169.44      168.17      2.70 o 
  -9   7   5       65.85       63.22      1.42 o 
  -8   7   5       47.70       46.04      1.39 o 
  -7   7   5      155.31      137.67      1.89 o 
  -6   7   5       95.48       93.79      1.41 o 
  -5   7   5       93.53       85.20      1.12 o 
  -4   7   5      743.77      739.72     10.23 o 
  -3   7   5      165.77      141.61      1.81 o 
  -2   7   5        9.17       10.83      0.34 o 
  -1   7   5      506.55      536.04      4.23 o 
   0   7   5       98.39       87.67      1.03 o 
   1   7   5      118.40       99.81      1.64 o 
   2   7   5      151.29      151.79      1.95 o 
   3   7   5        2.88        1.77      0.31 o 
   4   7   5        1.25        1.56      0.45 o 
   5   7   5        1.22        2.49      0.51 o 
   6   7   5       28.86       28.57      1.22 o 
   7   7   5      135.65      131.92      3.89 o 
   8   7   5       20.39       19.86      1.77 o 
   9   7   5        9.63       11.60      2.13 o 
  10   7   5        7.01        6.79      1.76 o 
  11   7   5        1.03       -1.08      1.09 o 
  12   7   5       15.50       18.36      2.89 o 
 -16   8   5        2.76        2.26      1.12 o 
 -15   8   5       14.50       16.51      1.80 o 
 -14   8   5        0.67        0.74      0.92 o 
 -13   8   5       10.99       10.17      1.39 o 
 -12   8   5       68.65       75.08      1.79 o 
 -11   8   5       23.02       20.93      0.99 o 
 -10   8   5        7.90        8.08      0.79 o 
  -9   8   5        0.59       -0.10      0.33 o 
  -8   8   5       69.79       70.88      1.29 o 
  -7   8   5        7.06        4.58      0.40 o 
  -6   8   5      128.60      123.20      3.02 o 
  -5   8   5      219.72      224.59      2.91 o 
  -4   8   5      273.68      264.51      3.31 o 
  -3   8   5      305.77      308.26      4.08 o 
  -2   8   5      328.93      328.21      3.39 o 
  -1   8   5       69.73       70.31      1.04 o 
   0   8   5      112.71      109.22      1.23 o 
   1   8   5       48.31       33.02      0.78 o 
   2   8   5       42.98       53.68      1.01 o 
   3   8   5       44.97       41.03      1.00 o 
   4   8   5        0.22       -0.23      0.44 o 
   5   8   5       21.41       23.89      1.18 o 
   6   8   5        8.27       10.11      0.89 o 
   7   8   5        0.11        0.22      0.51 o 
   8   8   5      111.42      108.90      3.68 o 
   9   8   5        0.71        0.14      1.19 o 
  10   8   5        1.99        0.86      1.29 o 
  11   8   5        7.78        9.37      2.19 o 
  12   8   5       46.11       51.10      4.16 o 
 -15   9   5       10.63       12.50      1.11 o 
 -14   9   5       11.79        9.32      0.97 o 
 -13   9   5       83.55       86.34      2.60 o 
 -12   9   5       83.13       86.47      2.25 o 
 -11   9   5       50.15       45.66      1.49 o 
 -10   9   5       59.97       59.02      2.05 o 
  -9   9   5        1.58        0.52      0.32 o 
  -8   9   5       17.42       16.79      0.69 o 
  -7   9   5       48.18       51.70      1.08 o 
  -6   9   5       24.04       22.93      0.70 o 
  -5   9   5       13.37       12.01      0.58 o 
  -4   9   5       56.43       42.75      1.10 o 
  -3   9   5        4.82        4.67      0.38 o 
  -2   9   5       11.13       13.00      0.55 o 
  -1   9   5       38.69       39.98      0.92 o 
   0   9   5       17.91       14.27      0.59 o 
   1   9   5       49.32       47.90      1.03 o 
   2   9   5        0.31        0.00      0.22 o 
   3   9   5       32.95       30.08      0.89 o 
   4   9   5        6.31        7.69      0.88 o 
   5   9   5       14.09       13.79      1.45 o 
   6   9   5      137.00      130.11      2.89 o 
   7   9   5       35.46       34.74      2.79 o 
   8   9   5        0.22       -0.69      0.63 o 
   9   9   5        2.81        3.98      1.62 o 
  10   9   5        7.84        7.72      2.05 o 
  11   9   5        0.34       -0.21      1.49 o 
 -14  10   5        9.36       13.42      1.66 o 
 -13  10   5       19.51       18.31      1.23 o 
 -12  10   5       41.10       41.48      2.54 o 
 -11  10   5        0.04       -0.59      0.52 o 
 -10  10   5      112.35      114.19      2.23 o 
  -9  10   5        3.68        3.95      0.45 o 
  -8  10   5        2.56        2.73      0.40 o 
  -7  10   5       26.67       23.62      0.76 o 
  -6  10   5       47.16       44.58      1.59 o 
  -5  10   5       84.78       86.25      1.72 o 
  -4  10   5        1.39        1.20      0.35 o 
  -3  10   5        0.39       -0.22      0.25 o 
  -2  10   5        6.12        5.29      0.41 o 
  -1  10   5      202.77      200.15      2.29 o 
   0  10   5        6.86        6.22      0.52 o 
   1  10   5        0.64        1.15      0.31 o 
   2  10   5        2.12        1.07      0.30 o 
   3  10   5       14.52       14.74      0.70 o 
   4  10   5       42.82       42.31      1.48 o 
   5  10   5        2.78        2.57      0.75 o 
   6  10   5        0.17       -0.04      0.52 o 
   7  10   5       20.66       23.76      1.60 o 
   8  10   5        1.03        0.97      0.75 o 
   9  10   5        2.16        1.44      1.47 o 
  10  10   5        0.03        2.45      1.67 o 
  11  10   5        0.55       -1.50      1.51 o 
 -14  11   5        9.58       10.06      1.32 o 
 -13  11   5        7.48        7.00      0.88 o 
 -12  11   5        8.36        7.40      0.88 o 
 -11  11   5       20.55       20.85      1.20 o 
 -10  11   5       10.07       11.19      0.76 o 
  -9  11   5        2.21        2.27      0.51 o 
  -8  11   5       14.14       17.94      0.91 o 
  -7  11   5       38.00       35.07      1.48 o 
  -6  11   5        1.55        0.96      0.87 o 
  -5  11   5       20.00       19.59      0.86 o 
  -4  11   5       52.98       52.33      1.32 o 
  -3  11   5      110.54      103.85      2.08 o 
  -2  11   5        3.82        5.13      0.43 o 
  -1  11   5        4.42        3.70      0.37 o 
   0  11   5       30.94       34.13      1.52 o 
   1  11   5       42.96       47.74      1.11 o 
   2  11   5       23.76       25.04      1.14 o 
   3  11   5       99.66      103.11      2.08 o 
   4  11   5       22.97       25.33      1.68 o 
   5  11   5       60.20       68.20      3.18 o 
   6  11   5       48.10       45.07      2.51 o 
   7  11   5       46.72       47.32      3.14 o 
   8  11   5       27.35       30.92      1.85 o 
   9  11   5        5.21        8.01      1.21 o 
  10  11   5       13.19       10.08      1.38 o 
 -13  12   5        6.99        6.50      1.21 o 
 -12  12   5        1.60        1.60      0.69 o 
 -11  12   5       55.17       59.09      1.99 o 
 -10  12   5       19.45       21.43      1.23 o 
  -9  12   5        2.28        3.69      0.65 o 
  -8  12   5        0.29        0.86      0.74 o 
  -7  12   5        0.00       -0.43      0.51 o 
  -6  12   5      120.37      118.75      2.98 o 
  -5  12   5        0.21        0.38      0.38 o 
  -4  12   5      215.88      215.23      2.96 o 
  -3  12   5       56.64       61.05      1.27 o 
  -2  12   5        3.28        3.19      0.40 o 
  -1  12   5       47.72       50.37      1.41 o 
   0  12   5       16.37       16.19      0.68 o 
   1  12   5       98.42      101.29      1.87 o 
   2  12   5       85.81       86.46      1.83 o 
   3  12   5       10.99       10.12      1.06 o 
   4  12   5      242.60      247.16      6.73 o 
   5  12   5       17.69       15.41      1.63 o 
   6  12   5        0.03        0.03      0.79 o 
   7  12   5       36.98       40.16      2.50 o 
   8  12   5       10.29        9.66      1.54 o 
   9  12   5       32.25       33.96      2.54 o 
 -12  13   5       15.89       15.36      1.21 o 
 -11  13   5        0.25       -0.22      0.61 o 
 -10  13   5        0.99        1.27      0.62 o 
  -9  13   5        3.76        2.53      0.96 o 
  -8  13   5       88.21       87.90      3.39 o 
  -7  13   5       62.24       64.18      2.74 o 
  -6  13   5        0.36        0.90      0.70 o 
  -5  13   5        0.26        0.49      0.45 o 
  -4  13   5       22.58       21.99      0.89 o 
  -3  13   5        8.85        9.55      0.77 o 
  -2  13   5      261.45      260.65      4.20 o 
  -1  13   5       78.09       77.56      2.29 o 
   0  13   5       48.47       44.93      2.23 o 
   1  13   5       12.22       12.55      0.72 o 
   2  13   5       52.51       51.78      1.35 o 
   3  13   5       55.32       60.29      1.98 o 
   4  13   5       17.80       18.37      1.70 o 
   5  13   5        9.82       10.85      1.45 o 
   6  13   5       14.43       14.32      1.67 o 
   7  13   5        6.64        5.27      1.24 o 
   8  13   5        2.68        2.78      1.17 o 
 -10  14   5       72.73       73.13      3.21 o 
  -9  14   5       23.31       22.66      1.84 o 
  -8  14   5        4.34        6.62      1.18 o 
  -7  14   5       18.52       19.99      1.61 o 
  -6  14   5        0.19       -1.24      0.63 o 
  -5  14   5       31.10       29.87      1.22 o 
  -4  14   5        0.02       -0.19      0.39 o 
  -3  14   5       31.67       32.15      1.62 o 
  -2  14   5        1.45        0.54      0.55 o 
  -1  14   5       18.24       15.88      1.71 o 
   0  14   5       80.77       78.31      2.23 o 
   1  14   5       10.61       11.21      0.98 o 
   2  14   5        3.54        3.88      0.55 o 
   3  14   5       15.25       17.79      0.75 o 
   4  14   5        5.61        3.89      1.01 o 
   5  14   5        9.97       10.78      1.43 o 
   6  14   5        9.66       10.14      1.45 o 
   7  14   5       36.17       35.43      2.35 o 
  -9  15   5       36.07       33.07      2.14 o 
  -8  15   5       21.87       22.83      1.78 o 
  -7  15   5       28.03       27.55      1.83 o 
  -6  15   5        6.85        5.02      1.04 o 
  -5  15   5        0.36       -0.71      0.55 o 
  -4  15   5       61.50       60.24      1.94 o 
  -3  15   5        0.43       -0.25      0.56 o 
  -2  15   5       14.51       14.87      2.19 o 
  -1  15   5       68.83       64.38      2.06 o 
   0  15   5       20.97       20.28      1.27 o 
   1  15   5        3.10        2.72      0.73 o 
   2  15   5       37.33       36.30      1.41 o 
   3  15   5        6.54        5.13      0.77 o 
   4  15   5        0.36        1.20      0.83 o 
   5  15   5        1.53        3.44      0.98 o 
  -6  16   5        4.23        3.98      0.97 o 
  -5  16   5       10.86       11.68      1.71 o 
  -4  16   5       32.34       36.13      1.59 o 
  -3  16   5       47.56       49.07      2.95 o 
  -2  16   5       14.51       14.98      1.19 o 
  -1  16   5        0.41       -0.63      0.57 o 
   0  16   5       20.39       21.06      2.42 o 
   1  16   5        5.66        6.39      1.08 o 
   2  16   5        0.04       -0.78      0.47 o 
   3  16   5        0.03        0.10      1.01 o 
 -18   0   6       42.55       48.28      2.44 o 
 -17   0   6       42.38       45.23      2.27 o 
 -16   0   6       36.27       37.53      2.24 o 
 -15   0   6        3.54        3.96      0.91 o 
 -14   0   6       29.87       32.86      1.76 o 
 -13   0   6      100.48      112.44      3.18 o 
 -12   0   6       17.86       15.94      1.25 o 
 -11   0   6       28.07       27.26      1.40 o 
 -10   0   6      346.49      326.83      7.80 o 
  -9   0   6       20.81       22.03      1.41 o 
  -8   0   6     1293.07     1326.08     20.69 o 
  -7   0   6      156.99      199.49      3.47 o 
  -6   0   6      377.16      363.84      8.84 o 
  -5   0   6        0.52       -0.01      0.42 o 
  -4   0   6      226.47      281.87      5.89 o 
  -3   0   6     1012.36     1047.09     15.58 o 
  -2   0   6       65.63       77.99      1.77 o 
  -1   0   6       86.81      116.61      1.81 o 
   0   0   6      131.78      150.88      2.89 o 
   1   0   6     1377.35     1446.72     15.24 o 
   2   0   6      253.86      257.39      3.10 o 
   3   0   6      353.05      343.88      5.93 o 
   4   0   6      799.64      811.10     13.53 o 
   5   0   6       95.21       90.87      2.66 o 
   6   0   6      416.30      393.20      7.62 o 
   7   0   6       74.92       63.92      4.52 o 
   8   0   6      123.51      116.75      3.51 o 
   9   0   6        1.36        0.53      0.68 o 
  10   0   6       30.13       33.56      2.81 o 
  11   0   6        6.56        5.29      1.63 o 
  12   0   6        2.25        0.39      1.36 o 
  13   0   6        0.41       -0.48      1.38 o 
 -18   1   6        2.90        2.84      1.50 o 
 -17   1   6        8.85       10.72      1.00 o 
 -16   1   6        1.45        1.80      0.63 o 
 -15   1   6       20.10       19.31      1.12 o 
 -14   1   6       63.47       64.14      1.93 o 
 -13   1   6        0.73        0.66      0.43 o 
 -12   1   6        0.76        0.40      0.40 o 
 -11   1   6        3.32        2.79      0.50 o 
 -10   1   6        9.11        7.84      0.61 o 
  -9   1   6      754.68      750.63      8.74 o 
  -8   1   6      314.86      324.38      4.84 o 
  -7   1   6        5.03        3.59      0.37 o 
  -6   1   6      163.86      174.36      3.04 o 
  -5   1   6      375.06      394.29     12.68 o 
  -4   1   6      183.24      241.20      5.70 o 
  -3   1   6      439.14      476.60      4.68 o 
  -2   1   6      121.36      131.38      1.31 o 
  -1   1   6       61.64       61.00      1.08 o 
   0   1   6        2.14        0.22      0.13 o 
   1   1   6       27.66       23.09      0.69 o 
   2   1   6      141.21      164.80      1.67 o 
   3   1   6       69.53       64.54      1.16 o 
   4   1   6        3.40        2.28      0.40 o 
   5   1   6       10.50       11.06      0.74 o 
   6   1   6      350.17      328.06      6.05 o 
   7   1   6      136.41      131.63      2.58 o 
   8   1   6       33.43       32.49      1.83 o 
   9   1   6       11.31        8.78      1.06 o 
  10   1   6       21.90       18.24      2.90 o 
  11   1   6       29.14       30.22      2.19 o 
  12   1   6        5.68        5.60      1.25 o 
  13   1   6       35.72       37.75      2.67 o 
 -17   2   6      129.90      139.41      4.22 o 
 -16   2   6       97.65      100.01      6.30 o 
 -15   2   6       56.35       57.69      1.95 o 
 -14   2   6       51.72       54.78      1.56 o 
 -13   2   6        8.44       11.44      0.83 o 
 -12   2   6       24.56       20.61      0.95 o 
 -11   2   6       39.67       32.95      1.09 o 
 -10   2   6       85.92       84.99      1.94 o 
  -9   2   6       37.93       39.88      2.53 o 
  -8   2   6      399.26      414.54      5.92 o 
  -7   2   6       96.90      102.13      1.40 o 
  -6   2   6       61.66       71.94      1.39 o 
  -5   2   6       16.43       24.87      2.48 o 
  -4   2   6       48.48       66.60      1.20 o 
  -3   2   6        1.77        4.99      0.39 o 
  -2   2   6       85.16       84.09      0.93 o 
  -1   2   6      470.09      516.83      4.72 o 
   0   2   6       39.04       66.10      0.92 o 
   1   2   6       76.54       69.13      0.79 o 
   2   2   6        0.57        0.51      0.15 o 
   3   2   6       37.95       34.78      0.83 o 
   4   2   6      103.29      101.97      1.64 o 
   5   2   6       79.10       86.64      1.83 o 
   6   2   6       38.24       38.04      1.26 o 
   7   2   6        0.08        0.20      0.41 o 
   8   2   6       93.50       88.11      2.11 o 
   9   2   6        1.44        0.80      0.51 o 
  10   2   6        5.89        5.25      1.04 o 
  11   2   6        0.35        0.95      0.86 o 
  12   2   6        7.49        8.96      2.10 o 
  13   2   6        0.15        1.85      1.60 o 
 -17   3   6       10.32        9.53      1.43 o 
 -16   3   6       38.08       43.31      2.26 o 
 -15   3   6        1.35        0.62      0.81 o 
 -14   3   6        0.09        0.02      0.65 o 
 -13   3   6       96.67       97.46      2.21 o 
 -12   3   6       96.65       97.70      1.99 o 
 -11   3   6       61.63       74.46      1.96 o 
 -10   3   6       14.34       16.15      0.95 o 
  -9   3   6       70.34       80.27      1.47 o 
  -8   3   6       10.66        7.74      0.50 o 
  -7   3   6       66.33       71.47      1.12 o 
  -6   3   6      277.68      293.07      3.54 o 
  -5   3   6      374.22      419.79      7.18 o 
  -4   3   6      203.48      237.79      2.57 o 
  -3   3   6      290.55      328.58      3.07 o 
  -2   3   6      472.18      497.88      4.50 o 
  -1   3   6      674.76      732.88      7.15 o 
   0   3   6       61.54       72.44      0.97 o 
   1   3   6      581.57      615.06      4.80 o 
   2   3   6       14.04       10.00      0.35 o 
   3   3   6      214.08      203.11      2.58 o 
   4   3   6      195.82      195.92      2.69 o 
   5   3   6        0.02        0.39      0.34 o 
   6   3   6      314.73      309.88      4.51 o 
   7   3   6        1.70        2.20      0.51 o 
   8   3   6        2.70        2.01      0.55 o 
   9   3   6       37.01       36.10      1.66 o 
  10   3   6        0.59        0.65      0.79 o 
  11   3   6        6.97        7.31      1.85 o 
  12   3   6       12.00       12.76      2.39 o 
  13   3   6        7.51       12.80      2.48 o 
 -17   4   6       32.74       34.40      2.28 o 
 -16   4   6        6.85        7.58      1.70 o 
 -15   4   6       11.69       10.65      1.35 o 
 -14   4   6      101.23      103.47      3.38 o 
 -13   4   6       26.42       28.94      1.77 o 
 -12   4   6       15.65       14.90      1.38 o 
 -11   4   6        2.61        1.03      0.49 o 
 -10   4   6       23.30       22.04      1.57 o 
  -9   4   6      237.74      237.21      2.87 o 
  -8   4   6      251.93      252.21      2.95 o 
  -7   4   6       33.98       31.14      0.73 o 
  -6   4   6       93.14      122.31      1.57 o 
  -5   4   6        1.61        0.56      0.34 o 
  -4   4   6        6.87       10.48      0.39 o 
  -3   4   6       11.54       12.31      0.39 o 
  -2   4   6        0.26        0.53      0.22 o 
  -1   4   6      890.93      984.82      7.92 o 
   0   4   6      132.91      143.97      1.58 o 
   1   4   6      261.24      279.22      2.51 o 
   2   4   6      258.79      273.28      2.76 o 
   3   4   6       75.94       74.44      1.15 o 
   4   4   6       97.79       93.20      1.73 o 
   5   4   6      157.33      151.71      2.48 o 
   6   4   6       20.86       20.87      1.20 o 
   7   4   6        1.40        1.61      0.56 o 
   8   4   6        7.35        9.03      1.24 o 
   9   4   6        2.34        1.19      0.81 o 
  10   4   6        2.12        0.61      1.16 o 
  11   4   6       39.99       41.96      3.49 o 
  12   4   6       36.03       40.37      3.58 o 
  13   4   6       11.51       14.85      2.72 o 
 -17   5   6        6.38        5.65      1.29 o 
 -16   5   6       21.65       19.40      2.40 o 
 -15   5   6        5.61        6.23      1.49 o 
 -14   5   6       15.05       16.82      1.62 o 
 -13   5   6        6.38        6.62      1.13 o 
 -12   5   6       28.85       33.12      2.84 o 
 -11   5   6        5.62        2.35      0.72 o 
 -10   5   6        7.81        7.36      0.65 o 
  -9   5   6       20.83       19.49      0.75 o 
  -8   5   6       98.17       92.32      1.44 o 
  -7   5   6       91.04      119.80      1.67 o 
  -6   5   6      574.84      574.03      5.78 o 
  -5   5   6        1.21        2.11      0.23 o 
  -4   5   6       13.44       13.35      0.46 o 
  -3   5   6      168.99      194.76      2.01 o 
  -2   5   6      959.20      955.46      7.70 o 
  -1   5   6       29.51       34.80      0.58 o 
   0   5   6      336.11      361.47      3.17 o 
   1   5   6        0.20       -0.07      0.13 o 
   2   5   6      175.52      172.29      1.93 o 
   3   5   6      302.82      268.16      3.08 o 
   4   5   6      223.03      217.49      3.16 o 
   5   5   6       20.23       21.21      0.90 o 
   6   5   6        1.78        2.33      0.77 o 
   7   5   6       42.29       42.42      2.15 o 
   8   5   6       22.38       22.71      2.97 o 
   9   5   6       14.60       14.85      2.28 o 
  10   5   6        4.76        5.34      1.65 o 
  11   5   6       33.15       33.77      3.56 o 
  12   5   6        0.29        0.22      1.41 o 
 -16   6   6       43.90       48.23      2.51 o 
 -15   6   6        0.05       -0.11      0.80 o 
 -14   6   6       44.31       47.41      4.57 o 
 -13   6   6        2.56        2.31      0.90 o 
 -12   6   6        0.00       -0.14      0.48 o 
 -11   6   6        7.88        8.53      0.74 o 
 -10   6   6       10.78        9.29      0.69 o 
  -9   6   6       22.34       21.20      0.82 o 
  -8   6   6      285.10      261.70      3.53 o 
  -7   6   6       96.28       95.85      1.45 o 
  -6   6   6        0.34        0.66      0.26 o 
  -5   6   6       84.68       86.80      1.24 o 
  -4   6   6      159.67      174.84      1.87 o 
  -3   6   6      357.31      370.86      3.61 o 
  -2   6   6        1.24        0.80      0.19 o 
  -1   6   6        2.62        3.89      0.29 o 
   0   6   6        8.46        3.94      0.26 o 
   1   6   6       71.37       70.06      1.03 o 
   2   6   6       61.67       58.97      1.15 o 
   3   6   6      277.40      252.49      3.32 o 
   4   6   6        5.73        4.72      0.69 o 
   5   6   6       33.92       39.36      1.40 o 
   6   6   6       65.54       70.08      2.14 o 
   7   6   6        3.75        3.96      0.96 o 
   8   6   6       10.45        9.18      1.29 o 
   9   6   6        2.73        1.62      1.25 o 
  10   6   6       14.15       12.41      2.26 o 
  11   6   6       13.26       11.71      2.34 o 
  12   6   6        6.82        8.57      2.26 o 
 -16   7   6       13.48       13.55      2.24 o 
 -15   7   6        3.86        4.33      0.79 o 
 -14   7   6      233.83      245.87      4.42 o 
 -13   7   6       37.91       41.11      1.50 o 
 -12   7   6       49.92       51.49      1.62 o 
 -11   7   6       25.53       25.51      1.11 o 
 -10   7   6       41.25       42.93      1.20 o 
  -9   7   6       24.78       21.87      0.84 o 
  -8   7   6       83.01       75.09      1.31 o 
  -7   7   6        5.42        3.78      0.35 o 
  -6   7   6        0.90        0.00      0.32 o 
  -5   7   6       61.33       58.31      1.15 o 
  -4   7   6      217.55      228.37      3.14 o 
  -3   7   6     1232.28     1186.88     11.31 o 
  -2   7   6      211.48      204.03      2.11 o 
  -1   7   6       11.41       10.73      0.38 o 
   0   7   6       42.17       42.31      0.72 o 
   1   7   6       26.42       27.54      0.70 o 
   2   7   6      291.42      271.80      3.13 o 
   3   7   6       11.33       10.40      0.56 o 
   4   7   6       32.10       32.60      1.25 o 
   5   7   6      129.51      124.71      2.70 o 
   6   7   6        0.00        0.29      0.47 o 
   7   7   6       25.21       29.16      1.65 o 
   8   7   6      141.24      143.46      6.12 o 
   9   7   6        0.00       -1.07      1.00 o 
  10   7   6        0.00        0.76      1.35 o 
  11   7   6       30.45       25.10      3.22 o 
  12   7   6       25.15       33.00      3.78 o 
 -16   8   6       20.25       21.17      1.38 o 
 -15   8   6        0.00       -0.10      0.60 o 
 -14   8   6       44.39       48.13      1.72 o 
 -13   8   6        8.86        8.55      0.86 o 
 -12   8   6       51.19       53.60      1.70 o 
 -11   8   6       10.84       13.34      0.83 o 
 -10   8   6       41.29       44.81      1.26 o 
  -9   8   6        9.06        8.53      0.63 o 
  -8   8   6        0.79        1.16      0.32 o 
  -7   8   6       34.54       37.73      0.90 o 
  -6   8   6        1.35        1.79      0.41 o 
  -5   8   6       73.36       73.17      1.31 o 
  -4   8   6       46.20       42.79      0.85 o 
  -3   8   6        4.92        3.86      0.34 o 
  -2   8   6        4.64        6.16      0.37 o 
  -1   8   6        9.63        9.63      0.42 o 
   0   8   6        8.62        8.66      0.37 o 
   1   8   6       46.86       43.08      0.91 o 
   2   8   6       10.64       14.81      0.64 o 
   3   8   6       36.49       34.92      0.94 o 
   4   8   6       25.35       26.05      1.18 o 
   5   8   6       41.63       37.82      1.45 o 
   6   8   6        2.57        2.47      1.20 o 
   7   8   6        6.24        7.51      1.44 o 
   8   8   6       26.98       28.95      1.73 o 
   9   8   6        3.89        1.90      1.49 o 
  10   8   6        0.88        0.54      1.40 o 
  11   8   6        0.66        4.26      1.88 o 
 -15   9   6        3.40        2.18      0.82 o 
 -14   9   6        2.29        2.34      0.72 o 
 -13   9   6        3.60        4.41      0.92 o 
 -12   9   6       36.73       40.98      1.51 o 
 -11   9   6      172.82      185.33      4.73 o 
 -10   9   6        0.89        0.91      0.44 o 
  -9   9   6        8.23        8.34      0.57 o 
  -8   9   6       42.85       45.80      1.28 o 
  -7   9   6      289.78      299.64      4.61 o 
  -6   9   6        2.33        2.09      0.45 o 
  -5   9   6       12.10       12.02      0.64 o 
  -4   9   6       16.22       16.49      0.76 o 
  -3   9   6        0.84        2.18      0.32 o 
  -2   9   6        2.83        3.66      0.38 o 
  -1   9   6      133.87      140.02      1.75 o 
   0   9   6        1.47        0.91      0.28 o 
   1   9   6        1.59        1.33      0.45 o 
   2   9   6       46.19       43.41      1.10 o 
   3   9   6        0.07        0.18      0.31 o 
   4   9   6       41.39       41.90      1.48 o 
   5   9   6       17.63       21.01      1.97 o 
   6   9   6       47.81       52.19      1.81 o 
   7   9   6        0.55        1.09      1.43 o 
   8   9   6       18.27       17.13      1.52 o 
   9   9   6       37.72       40.43      2.29 o 
  10   9   6        9.56       12.60      2.49 o 
  11   9   6       34.71       33.47      3.76 o 
 -14  10   6        1.83        1.40      0.87 o 
 -13  10   6        7.10        8.14      0.89 o 
 -12  10   6       57.71       61.18      1.89 o 
 -11  10   6       36.80       37.03      1.44 o 
 -10  10   6       32.38       31.88      0.99 o 
  -9  10   6        0.36        0.54      0.33 o 
  -8  10   6       29.28       29.72      0.87 o 
  -7  10   6       50.88       57.07      1.94 o 
  -6  10   6      373.03      376.77      6.75 o 
  -5  10   6       73.91       75.90      2.81 o 
  -4  10   6       58.78       55.69      1.28 o 
  -3  10   6        0.00       -0.01      0.27 o 
  -2  10   6        1.36        1.54      0.40 o 
  -1  10   6       27.24       31.64      0.83 o 
   0  10   6       49.48       51.87      1.14 o 
   1  10   6       82.08       86.17      1.56 o 
   2  10   6      135.74      133.73      2.12 o 
   3  10   6      113.06      110.64      2.54 o 
   4  10   6      132.64      133.90      2.91 o 
   5  10   6       75.55       75.45      2.66 o 
   6  10   6      124.36      127.48      3.49 o 
   7  10   6       13.28       11.56      1.28 o 
   8  10   6        0.37        1.32      0.82 o 
   9  10   6        9.61        9.70      1.32 o 
  10  10   6        1.96        1.45      2.06 o 
 -13  11   6        6.40        7.53      0.88 o 
 -12  11   6       18.91       20.43      1.44 o 
 -11  11   6      124.07      132.41      2.43 o 
 -10  11   6        7.10        7.45      0.66 o 
  -9  11   6       13.60       14.66      2.04 o 
  -8  11   6       16.63       15.73      1.19 o 
  -7  11   6       77.10       81.59      6.55 o 
  -6  11   6        0.08        0.95      0.54 o 
  -5  11   6       85.84       82.33      1.75 o 
  -4  11   6       78.96       78.74      1.46 o 
  -3  11   6      158.11      152.78      2.26 o 
  -2  11   6        0.07        0.04      0.29 o 
  -1  11   6        0.06       -0.52      0.37 o 
   0  11   6        2.68        2.84      0.39 o 
   1  11   6       10.91       10.99      0.63 o 
   2  11   6       10.77       11.30      0.65 o 
   3  11   6        0.22        0.26      0.43 o 
   4  11   6      260.87      264.41      7.19 o 
   5  11   6      134.36      137.92      4.64 o 
   6  11   6        0.18       -1.09      0.73 o 
   7  11   6        0.54        0.64      0.78 o 
   8  11   6        0.09        0.02      0.84 o 
   9  11   6       20.26       21.37      1.79 o 
 -13  12   6       15.16       12.66      1.52 o 
 -12  12   6        7.69        6.86      0.91 o 
 -11  12   6       34.60       34.28      1.52 o 
 -10  12   6       13.50       10.71      1.41 o 
  -9  12   6        1.66        0.45      0.82 o 
  -8  12   6        1.13        0.77      0.78 o 
  -7  12   6        1.13        1.29      0.77 o 
  -6  12   6      136.57      142.19      3.36 o 
  -5  12   6       61.46       65.38      1.55 o 
  -4  12   6      103.47      108.51      1.84 o 
  -3  12   6       15.07       15.94      0.73 o 
  -2  12   6       29.47       27.68      0.84 o 
  -1  12   6       28.52       31.21      1.16 o 
   0  12   6        0.95        1.58      0.46 o 
   1  12   6       75.05       79.36      1.56 o 
   2  12   6        8.31        8.31      0.66 o 
   3  12   6        5.51        4.76      0.56 o 
   4  12   6        2.44        1.61      0.86 o 
   5  12   6        0.66        0.27      0.83 o 
   6  12   6       27.36       27.83      2.10 o 
   7  12   6       47.86       50.95      2.85 o 
   8  12   6        9.04       11.60      1.73 o 
 -11  13   6        8.65        7.14      1.36 o 
 -10  13   6       17.54       14.06      1.66 o 
  -9  13   6        6.02        4.64      1.12 o 
  -8  13   6       23.63       21.90      1.68 o 
  -7  13   6       74.10       73.59      2.95 o 
  -6  13   6       62.04       58.94      2.49 o 
  -5  13   6       55.54       55.58      3.03 o 
  -4  13   6       79.24       83.11      1.73 o 
  -3  13   6       42.93       43.02      1.18 o 
  -2  13   6        4.31        4.07      0.86 o 
  -1  13   6        8.53        9.28      0.89 o 
   0  13   6        6.07        4.65      0.72 o 
   1  13   6       56.89       58.01      1.41 o 
   2  13   6       52.23       54.32      1.41 o 
   3  13   6       88.30       88.95      1.56 o 
   4  13   6       96.09       96.41      3.58 o 
   5  13   6        0.12        0.15      0.81 o 
   6  13   6        9.57        7.93      1.38 o 
   7  13   6        3.29        3.06      1.17 o 
 -10  14   6       60.86       59.10      2.91 o 
  -9  14   6        0.47       -0.17      0.84 o 
  -8  14   6        2.64        2.92      0.96 o 
  -7  14   6       47.49       46.63      2.31 o 
  -6  14   6       28.95       26.02      1.73 o 
  -5  14   6      130.40      133.39      2.37 o 
  -4  14   6       73.74       74.74      1.64 o 
  -3  14   6       32.40       30.81      1.41 o 
  -2  14   6        0.06       -0.91      0.50 o 
  -1  14   6        5.20        3.70      0.77 o 
   0  14   6        2.48        1.33      0.60 o 
   1  14   6       30.48       28.09      2.51 o 
   2  14   6        0.45       -0.18      0.43 o 
   3  14   6       69.56       77.51      3.41 o 
   4  14   6       18.44       22.47      1.73 o 
   5  14   6       17.15       17.52      1.75 o 
   6  14   6        0.23        0.77      0.92 o 
  -8  15   6        5.84        6.49      1.20 o 
  -7  15   6       10.97       11.19      1.37 o 
  -6  15   6       17.84       19.17      1.51 o 
  -5  15   6        0.81        0.42      0.73 o 
  -4  15   6        9.78        9.93      1.00 o 
  -3  15   6        2.47        0.09      0.64 o 
  -2  15   6        0.07       -0.19      0.99 o 
  -1  15   6        1.59        1.19      0.94 o 
   0  15   6       67.93       68.50      2.17 o 
   1  15   6       39.46       42.13      1.70 o 
   2  15   6       42.81       41.86      1.99 o 
   3  15   6        6.37        5.64      1.42 o 
   4  15   6        0.00        0.86      0.68 o 
  -5  16   6      100.55      119.86      4.49 o 
  -4  16   6        0.01       -0.49      0.62 o 
  -3  16   6        2.24        0.89      0.69 o 
  -2  16   6        1.73        1.15      0.66 o 
  -1  16   6        2.38        2.40      0.76 o 
   0  16   6        1.61        0.65      0.68 o 
   1  16   6       24.18       27.78      1.58 o 
 -17   1   7        1.67        3.36      1.12 o 
 -16   1   7       84.32       86.21      2.35 o 
 -15   1   7       24.61       21.04      1.16 o 
 -14   1   7        7.64        8.73      0.79 o 
 -13   1   7       16.22       16.26      0.95 o 
 -12   1   7        4.15        5.15      0.90 o 
 -11   1   7       31.32       29.92      1.57 o 
 -10   1   7       11.01        8.93      0.96 o 
  -9   1   7      397.48      417.39      7.46 o 
  -8   1   7       66.77       65.11      1.38 o 
  -7   1   7        4.50        4.36      0.77 o 
  -6   1   7        0.26        1.74      0.53 o 
  -5   1   7        1.54        0.74      0.28 o 
  -4   1   7      213.57      226.92      4.16 o 
  -3   1   7       11.14        8.98      0.31 o 
  -2   1   7       55.72       58.51      0.87 o 
  -1   1   7      208.33      213.65      1.89 o 
   0   1   7      754.71      823.70      6.33 o 
   1   1   7        0.02       -0.17      0.16 o 
   2   1   7       23.41       20.96      0.48 o 
   3   1   7       16.07       19.47      0.59 o 
   4   1   7        0.81        1.00      0.31 o 
   5   1   7        8.74       10.28      1.12 o 
   6   1   7      245.54      245.50      3.89 o 
   7   1   7       58.93       60.71      1.73 o 
   8   1   7        0.09        0.43      0.47 o 
   9   1   7       21.44       20.99      2.18 o 
  10   1   7       26.75       27.05      2.06 o 
  11   1   7       11.72       16.55      2.84 o 
  12   1   7        0.03       -1.20      0.89 o 
 -17   2   7       73.15       78.08      3.68 o 
 -16   2   7        5.48        6.65      1.21 o 
 -15   2   7        7.86        8.19      0.93 o 
 -14   2   7        0.00       -0.24      0.55 o 
 -13   2   7       85.33       95.98      2.41 o 
 -12   2   7       30.55       30.47      1.31 o 
 -11   2   7       63.54       61.62      1.76 o 
 -10   2   7      443.52      449.92      6.62 o 
  -9   2   7      207.73      213.28      4.77 o 
  -8   2   7      524.13      558.06      7.71 o 
  -7   2   7       11.18        8.45      0.77 o 
  -6   2   7       97.15       91.79      1.70 o 
  -5   2   7       38.60       43.12      1.17 o 
  -4   2   7       27.04       30.00      0.70 o 
  -3   2   7       15.64       20.07      0.43 o 
  -2   2   7       42.70       58.29      0.78 o 
  -1   2   7        6.66        9.58      0.32 o 
   0   2   7       68.31       72.26      0.86 o 
   1   2   7      275.69      273.84      2.37 o 
   2   2   7       33.73       35.60      0.64 o 
   3   2   7      118.79      116.89      1.59 o 
   4   2   7        0.84        0.60      0.31 o 
   5   2   7      129.12      123.15      3.97 o 
   6   2   7       13.23       14.09      0.93 o 
   7   2   7        2.30        1.89      0.56 o 
   8   2   7        0.41        0.38      0.49 o 
   9   2   7        5.32        5.59      1.11 o 
  10   2   7       20.81       22.16      1.90 o 
  11   2   7        3.54        1.23      0.98 o 
  12   2   7       20.05       19.91      2.93 o 
 -17   3   7        0.20        1.27      1.90 o 
 -16   3   7       28.64       30.97      2.08 o 
 -15   3   7        5.69        6.98      1.16 o 
 -14   3   7        5.18        6.78      1.12 o 
 -13   3   7       19.48       22.06      1.30 o 
 -12   3   7      112.61      114.20      2.59 o 
 -11   3   7      141.23      141.59      2.86 o 
 -10   3   7        6.09        6.23      0.51 o 
  -9   3   7       68.45       76.80      1.45 o 
  -8   3   7       87.48       96.23      1.83 o 
  -7   3   7      210.13      202.57      4.69 o 
  -6   3   7       13.06       12.83      0.54 o 
  -5   3   7       27.38       36.58      0.76 o 
  -4   3   7        0.59       -0.15      0.16 o 
  -3   3   7       15.31       20.84      0.47 o 
  -2   3   7      205.52      200.51      1.92 o 
  -1   3   7      149.36      152.55      1.56 o 
   0   3   7       39.45       39.12      0.60 o 
   1   3   7       91.99       90.64      1.16 o 
   2   3   7      234.91      224.13      2.23 o 
   3   3   7       86.03       91.87      1.37 o 
   4   3   7       23.33       17.48      0.75 o 
   5   3   7       16.31       17.47      0.81 o 
   6   3   7       12.28       10.33      0.82 o 
   7   3   7        0.54        0.17      0.46 o 
   8   3   7        0.26        0.02      0.49 o 
   9   3   7        0.31        0.59      0.78 o 
  10   3   7       50.81       57.35      3.92 o 
  11   3   7        5.04        5.20      1.72 o 
  12   3   7        0.73        0.47      1.49 o 
 -17   4   7       58.52       58.23      3.42 o 
 -16   4   7        9.42        8.92      1.35 o 
 -15   4   7       12.67       10.80      1.35 o 
 -14   4   7        0.16        0.77      0.75 o 
 -13   4   7        5.19        4.01      0.96 o 
 -12   4   7       17.20       14.54      1.94 o 
 -11   4   7       43.54       45.05      1.16 o 
 -10   4   7       11.12        9.32      0.60 o 
  -9   4   7       35.00       28.90      0.88 o 
  -8   4   7       41.82       44.44      1.17 o 
  -7   4   7       34.90       38.05      1.51 o 
  -6   4   7        4.38        6.29      0.49 o 
  -5   4   7      103.49      104.29      1.55 o 
  -4   4   7       96.11      107.16      1.29 o 
  -3   4   7       64.53       66.21      0.84 o 
  -2   4   7      624.67      679.46      5.62 o 
  -1   4   7      197.39      219.87      2.10 o 
   0   4   7      335.14      345.63      3.08 o 
   1   4   7        6.19        4.55      0.24 o 
   2   4   7        1.84        1.53      0.23 o 
   3   4   7       44.50       39.16      1.28 o 
   4   4   7       46.86       50.89      1.30 o 
   5   4   7       16.45       16.73      0.86 o 
   6   4   7        0.31       -0.25      0.48 o 
   7   4   7        0.02        0.38      0.50 o 
   8   4   7        0.31       -0.19      0.70 o 
   9   4   7       77.79       79.23      4.46 o 
  10   4   7       77.54       77.42      4.62 o 
  11   4   7        3.89        2.44      1.59 o 
  12   4   7        7.08        7.94      2.16 o 
 -17   5   7       66.02       74.70      3.13 o 
 -16   5   7       14.79       14.56      1.63 o 
 -15   5   7       33.96       39.47      2.16 o 
 -14   5   7       20.83       21.85      1.78 o 
 -13   5   7        0.01       -0.59      0.70 o 
 -12   5   7       89.46       94.52      2.16 o 
 -11   5   7        0.06       -0.22      0.38 o 
 -10   5   7       36.21       33.98      1.16 o 
  -9   5   7       42.00       35.69      1.16 o 
  -8   5   7       41.17       42.53      1.64 o 
  -7   5   7      360.91      361.81      4.86 o 
  -6   5   7       69.94       76.58      1.99 o 
  -5   5   7      258.65      257.63      2.86 o 
  -4   5   7      262.93      254.51      2.57 o 
  -3   5   7      256.39      282.89      2.56 o 
  -2   5   7      537.55      564.30      4.76 o 
  -1   5   7       28.02       26.10      0.69 o 
   0   5   7      211.78      209.10      2.04 o 
   1   5   7        0.62        1.81      0.25 o 
   2   5   7       10.88       12.06      0.47 o 
   3   5   7       24.27       23.59      0.86 o 
   4   5   7       60.37       62.66      1.47 o 
   5   5   7        8.76        8.63      0.89 o 
   6   5   7       19.19       19.34      1.14 o 
   7   5   7        0.14       -0.33      0.69 o 
   8   5   7       36.49       37.49      3.13 o 
   9   5   7        8.43        8.76      1.89 o 
  10   5   7        4.58        3.94      1.66 o 
  11   5   7        4.08        4.23      1.84 o 
 -16   6   7        6.70        7.34      2.04 o 
 -15   6   7       75.57       73.19      3.00 o 
 -14   6   7        0.99        2.63      0.66 o 
 -13   6   7        5.57        6.49      1.07 o 
 -12   6   7        5.87        3.63      0.70 o 
 -11   6   7       11.15       11.39      0.86 o 
 -10   6   7        2.75        2.87      0.51 o 
  -9   6   7      187.44      183.44      3.17 o 
  -8   6   7        4.28        6.13      0.56 o 
  -7   6   7       49.88       40.69      1.55 o 
  -6   6   7        0.13       -0.46      0.46 o 
  -5   6   7       60.86       55.58      0.97 o 
  -4   6   7      119.92      120.46      1.46 o 
  -3   6   7       44.25       42.03      1.06 o 
  -2   6   7        9.46        7.97      0.34 o 
  -1   6   7      124.48      125.71      1.39 o 
   0   6   7      423.55      413.56      3.64 o 
   1   6   7      100.27       89.67      1.25 o 
   2   6   7       18.01       15.73      0.53 o 
   3   6   7       13.85       14.24      0.68 o 
   4   6   7        0.03        0.80      0.46 o 
   5   6   7       28.63       27.57      1.25 o 
   6   6   7        1.08       -0.07      0.51 o 
   7   6   7      220.66      227.88      7.12 o 
   8   6   7        2.05        2.51      1.42 o 
   9   6   7        5.11        4.76      1.73 o 
  10   6   7        1.02        1.64      1.46 o 
  11   6   7        1.33        0.09      1.51 o 
 -16   7   7       67.37       69.27      2.14 o 
 -15   7   7       10.76       10.95      1.58 o 
 -14   7   7       91.68      102.29      3.53 o 
 -13   7   7        9.58        9.15      0.87 o 
 -12   7   7       11.03       11.75      0.92 o 
 -11   7   7       55.36       53.39      3.36 o 
 -10   7   7        5.97        6.08      0.65 o 
  -9   7   7       32.26       37.31      1.39 o 
  -8   7   7       36.77       35.78      0.97 o 
  -7   7   7        1.26        2.42      0.45 o 
  -6   7   7        1.07        0.74      0.35 o 
  -5   7   7       37.31       35.51      1.01 o 
  -4   7   7        8.45        6.77      0.79 o 
  -3   7   7      297.73      309.58      3.92 o 
  -2   7   7        2.54        3.53      0.28 o 
  -1   7   7       51.37       50.02      0.77 o 
   0   7   7        0.40        1.01      0.22 o 
   1   7   7        2.28        2.19      0.32 o 
   2   7   7       13.94       10.86      0.54 o 
   3   7   7        8.81       11.56      0.60 o 
   4   7   7       18.33       19.95      1.70 o 
   5   7   7       17.73       16.51      1.10 o 
   6   7   7       39.67       38.66      1.56 o 
   7   7   7       29.40       25.60      2.11 o 
   8   7   7       15.18       13.56      2.31 o 
   9   7   7        4.34        4.07      1.71 o 
  10   7   7        8.67       11.46      2.34 o 
  11   7   7        0.05        1.57      1.64 o 
 -15   8   7       44.24       48.73      1.78 o 
 -14   8   7        2.26        2.17      0.68 o 
 -13   8   7       13.29       12.04      0.98 o 
 -12   8   7       17.50       16.91      1.10 o 
 -11   8   7      143.71      141.07      3.59 o 
 -10   8   7      244.79      246.82      4.14 o 
  -9   8   7       31.38       33.00      0.99 o 
  -8   8   7      150.10      157.52      2.89 o 
  -7   8   7        4.28        3.19      0.52 o 
  -6   8   7       68.97       67.71      1.59 o 
  -5   8   7        0.19        0.20      0.28 o 
  -4   8   7       33.30       29.30      0.73 o 
  -3   8   7        3.48        3.49      0.34 o 
  -2   8   7       82.12       81.49      1.19 o 
  -1   8   7        7.18        5.20      0.34 o 
   0   8   7        0.34        0.49      0.26 o 
   1   8   7       14.98       13.67      0.67 o 
   2   8   7       27.89       21.43      0.72 o 
   3   8   7       10.14        9.63      0.58 o 
   4   8   7        2.93        3.74      0.64 o 
   5   8   7       49.88       51.70      1.77 o 
   6   8   7       34.37       33.78      1.76 o 
   7   8   7       76.52       80.61      2.75 o 
   8   8   7        3.48        4.64      1.02 o 
   9   8   7       15.61       13.89      2.46 o 
  10   8   7        0.11       -0.64      1.44 o 
 -15   9   7        0.16       -0.04      0.62 o 
 -14   9   7       25.86       25.45      1.38 o 
 -13   9   7       47.86       49.25      3.59 o 
 -12   9   7        6.94        8.47      0.86 o 
 -11   9   7      270.87      273.19      4.89 o 
 -10   9   7        0.42        0.36      0.40 o 
  -9   9   7        0.52        0.39      0.46 o 
  -8   9   7        2.90        5.20      0.70 o 
  -7   9   7        1.36        0.73      0.44 o 
  -6   9   7      349.42      358.27      6.45 o 
  -5   9   7        9.13       10.17      0.58 o 
  -4   9   7        3.83        2.83      0.37 o 
  -3   9   7       29.37       26.63      0.79 o 
  -2   9   7       20.77       19.30      0.69 o 
  -1   9   7      190.34      197.21      2.32 o 
   0   9   7       40.57       41.35      1.39 o 
   1   9   7       33.84       37.44      0.98 o 
   2   9   7      119.19      120.39      1.83 o 
   3   9   7       75.10       79.64      1.58 o 
   4   9   7       88.83       91.40      2.36 o 
   5   9   7       47.27       52.07      2.10 o 
   6   9   7        4.15        5.49      1.21 o 
   7   9   7        0.21        0.41      0.77 o 
   8   9   7       96.55      104.39      3.33 o 
   9   9   7       25.00       30.79      1.99 o 
  10   9   7       11.31       11.62      2.49 o 
 -14  10   7        2.77        3.28      0.72 o 
 -13  10   7        5.39        3.97      0.86 o 
 -12  10   7        0.23        0.19      0.66 o 
 -11  10   7       63.64       65.86      1.89 o 
 -10  10   7       16.60       17.51      1.02 o 
  -9  10   7        0.12        0.15      0.49 o 
  -8  10   7       28.23       27.34      1.92 o 
  -7  10   7        8.41        7.11      0.83 o 
  -6  10   7        2.52        3.11      0.64 o 
  -5  10   7        0.13       -0.34      0.41 o 
  -4  10   7       20.13       21.76      0.76 o 
  -3  10   7        1.62        0.63      0.34 o 
  -2  10   7       60.75       60.07      1.22 o 
  -1  10   7       42.83       45.27      1.55 o 
   0  10   7        1.25        2.07      0.43 o 
   1  10   7        1.44        1.03      0.36 o 
   2  10   7       21.88       21.61      0.83 o 
   3  10   7       54.91       61.61      1.80 o 
   4  10   7       45.42       46.38      1.96 o 
   5  10   7       11.04       11.31      1.21 o 
   6  10   7       29.64       29.94      1.79 o 
   7  10   7        0.14        0.83      0.80 o 
   8  10   7        0.85        1.76      0.94 o 
   9  10   7        9.65        9.79      1.38 o 
 -13  11   7        0.19        0.10      0.56 o 
 -12  11   7        4.79        6.02      0.91 o 
 -11  11   7        0.18        0.15      1.01 o 
 -10  11   7        0.80        0.42      0.86 o 
  -9  11   7        0.99       -0.40      0.72 o 
  -8  11   7        0.63        1.50      0.62 o 
  -7  11   7       36.70       31.63      1.49 o 
  -6  11   7       23.41       22.63      1.26 o 
  -5  11   7       40.30       42.06      1.23 o 
  -4  11   7       39.83       37.86      1.08 o 
  -3  11   7       15.33       16.48      1.14 o 
  -2  11   7      197.13      200.69      2.77 o 
  -1  11   7        0.60        0.71      0.42 o 
   0  11   7        0.32       -0.04      0.32 o 
   1  11   7        4.69        3.91      0.47 o 
   2  11   7       56.66       59.23      1.45 o 
   3  11   7       30.19       33.79      2.35 o 
   4  11   7       16.78       15.33      1.64 o 
   5  11   7        0.00       -0.43      0.85 o 
   6  11   7        0.10       -0.67      0.80 o 
   7  11   7        1.28        0.78      0.79 o 
   8  11   7       17.75       18.54      1.67 o 
 -12  12   7        1.98        2.20      1.12 o 
 -11  12   7       52.08       56.39      2.88 o 
 -10  12   7       12.18        9.25      1.39 o 
  -9  12   7       30.13       29.11      1.93 o 
  -8  12   7       84.15       83.17      3.22 o 
  -7  12   7       18.86       18.26      1.54 o 
  -6  12   7       22.27       21.23      1.59 o 
  -5  12   7        3.57        2.90      0.48 o 
  -4  12   7       61.83       62.45      1.60 o 
  -3  12   7       30.05       32.71      1.03 o 
  -2  12   7       44.55       44.72      1.59 o 
  -1  12   7        0.00       -0.12      0.48 o 
   0  12   7        0.07       -0.22      0.45 o 
   1  12   7        4.73        5.12      0.57 o 
   2  12   7        5.50        5.23      0.64 o 
   3  12   7      118.87      128.95      6.91 o 
   4  12   7        4.98        4.56      1.13 o 
   5  12   7        2.48        2.36      0.98 o 
   6  12   7        2.39        1.60      1.03 o 
   7  12   7       16.43       16.83      1.94 o 
 -11  13   7        9.91       12.06      1.61 o 
 -10  13   7       21.72       23.35      1.88 o 
  -9  13   7        7.88        5.13      1.11 o 
  -8  13   7       17.12       13.40      1.46 o 
  -7  13   7        9.51        7.64      1.19 o 
  -6  13   7        0.03       -0.58      0.67 o 
  -5  13   7       15.55       16.52      0.84 o 
  -4  13   7        9.63        9.18      0.68 o 
  -3  13   7        5.69        6.25      0.80 o 
  -2  13   7       14.17       14.27      1.06 o 
  -1  13   7        0.45       -0.33      0.49 o 
   0  13   7        0.81        0.47      0.55 o 
   1  13   7       98.30       98.79      3.28 o 
   2  13   7        0.67        0.47      0.45 o 
   3  13   7        6.28        4.61      0.84 o 
   4  13   7       10.24       10.80      1.41 o 
   5  13   7        5.46        4.86      1.16 o 
   6  13   7        2.04        3.91      1.18 o 
  -9  14   7        0.00       -0.41      0.86 o 
  -8  14   7        1.99        2.17      0.96 o 
  -7  14   7        0.01        0.04      0.79 o 
  -6  14   7       22.29       21.96      1.62 o 
  -5  14   7       28.15       28.49      1.30 o 
  -4  14   7      151.51      161.14      3.50 o 
  -3  14   7       57.47       58.70      2.09 o 
  -2  14   7       42.78       43.81      1.68 o 
  -1  14   7        7.62        5.78      0.81 o 
   0  14   7        0.47        0.72      0.60 o 
   1  14   7        9.93        9.29      1.43 o 
   2  14   7       21.03       18.70      1.19 o 
   3  14   7        7.70        5.78      0.86 o 
   4  14   7       10.44        8.35      1.00 o 
  -7  15   7        3.07        2.71      0.92 o 
  -6  15   7       27.46       28.21      1.37 o 
  -5  15   7       43.20       46.05      2.61 o 
  -4  15   7        7.63        6.03      1.30 o 
  -3  15   7       37.52       35.61      1.60 o 
  -2  15   7        1.05        1.82      0.66 o 
  -1  15   7       12.25       10.88      1.04 o 
   0  15   7       37.40       36.45      1.64 o 
   1  15   7       15.87       17.37      1.26 o 
   2  15   7      103.87      110.44      4.44 o 
 -17   0   8       87.73       94.84      4.63 o 
 -16   0   8       38.37       49.14      3.31 o 
 -15   0   8       19.96       18.33      2.22 o 
 -14   0   8       21.79       23.04      2.37 o 
 -13   0   8       16.75       14.25      1.88 o 
 -12   0   8       13.33       11.84      1.67 o 
 -11   0   8        8.42        9.71      1.43 o 
 -10   0   8        0.22        0.07      0.71 o 
  -9   0   8     1211.31     1224.40     27.45 o 
  -8   0   8        5.94        5.59      1.04 o 
  -7   0   8      155.52      157.46      4.80 o 
  -6   0   8       99.49      100.51      3.45 o 
  -5   0   8       13.02       12.08      0.73 o 
  -4   0   8      298.97      348.18      4.62 o 
  -3   0   8       26.92       30.19      1.10 o 
  -2   0   8      179.92      169.18      2.83 o 
  -1   0   8      101.74      103.49      1.80 o 
   0   0   8      350.38      366.69      4.36 o 
   1   0   8      161.60      167.25      2.30 o 
   2   0   8       89.94       96.15      2.00 o 
   3   0   8      142.98      140.44      2.65 o 
   4   0   8      166.90      168.28      3.09 o 
   5   0   8       51.32       48.75      2.08 o 
   6   0   8       18.37       19.20      1.60 o 
   7   0   8       17.76       20.67      2.19 o 
   8   0   8        5.96        5.44      1.44 o 
   9   0   8        2.05        0.35      1.06 o 
  10   0   8        1.32        2.70      1.46 o 
  11   0   8       68.51       83.90      4.86 o 
 -17   1   8        2.07        4.21      1.07 o 
 -16   1   8       21.92       25.88      1.53 o 
 -15   1   8        1.19        1.22      0.64 o 
 -14   1   8       76.97       80.21      2.72 o 
 -13   1   8        0.14       -0.59      0.60 o 
 -12   1   8        4.08        5.59      2.13 o 
 -11   1   8        1.39        0.83      0.60 o 
 -10   1   8      103.47      102.39      2.00 o 
  -9   1   8       82.96       83.86      3.20 o 
  -8   1   8      254.43      255.07      4.96 o 
  -7   1   8       18.61       21.47      1.13 o 
  -6   1   8        0.00        0.05      0.28 o 
  -5   1   8       28.58       27.77      0.74 o 
  -4   1   8      160.72      181.79      1.88 o 
  -3   1   8      286.06      295.38      2.87 o 
  -2   1   8       15.34       16.82      0.48 o 
  -1   1   8      240.18      234.15      2.23 o 
   0   1   8        5.90        5.85      0.29 o 
   1   1   8      152.77      155.50      1.54 o 
   2   1   8        0.26        0.49      0.25 o 
   3   1   8        0.06        0.26      0.26 o 
   4   1   8       27.09       27.09      0.95 o 
   5   1   8       25.69       25.64      1.16 o 
   6   1   8      389.27      376.19      5.46 o 
   7   1   8        9.29        7.96      0.88 o 
   8   1   8        0.50       -0.52      0.69 o 
   9   1   8       31.37       31.80      2.10 o 
  10   1   8        6.84        7.35      1.31 o 
  11   1   8       12.28       13.57      1.71 o 
 -17   2   8       53.90       51.51      2.50 o 
 -16   2   8       13.25       12.66      1.46 o 
 -15   2   8        0.02        0.10      0.58 o 
 -14   2   8       45.65       48.83      1.75 o 
 -13   2   8       98.17      102.63      2.58 o 
 -12   2   8        9.51        9.24      1.04 o 
 -11   2   8       62.54       66.01      2.20 o 
 -10   2   8        1.92        2.10      0.43 o 
  -9   2   8      335.15      334.73      6.26 o 
  -8   2   8      474.13      456.93      7.97 o 
  -7   2   8       15.29       14.35      0.99 o 
  -6   2   8        0.06        0.22      0.48 o 
  -5   2   8       15.17       13.81      0.60 o 
  -4   2   8      160.63      175.81      2.22 o 
  -3   2   8      135.75      139.89      1.57 o 
  -2   2   8       31.71       31.94      0.59 o 
  -1   2   8        5.19        5.33      0.30 o 
   0   2   8      123.19      128.08      1.41 o 
   1   2   8      199.97      203.24      1.90 o 
   2   2   8      112.47      114.18      1.38 o 
   3   2   8       56.16       55.33      1.07 o 
   4   2   8       49.22       48.02      1.19 o 
   5   2   8      105.26      104.51      1.90 o 
   6   2   8        1.00        1.35      0.56 o 
   7   2   8       23.12       20.67      1.22 o 
   8   2   8        8.86       10.20      3.26 o 
   9   2   8       11.57       11.68      1.47 o 
  10   2   8        7.80       10.24      1.47 o 
  11   2   8       51.54       58.47      4.21 o 
 -17   3   8       43.08       48.28      2.49 o 
 -16   3   8        0.11       -0.07      0.83 o 
 -15   3   8        1.63        2.19      2.07 o 
 -14   3   8        0.41        0.26      0.71 o 
 -13   3   8        7.11        9.08      1.18 o 
 -12   3   8       58.39       62.58      2.26 o 
 -11   3   8       11.29       12.12      1.24 o 
 -10   3   8       80.71       82.58      1.92 o 
  -9   3   8        3.32        2.73      0.65 o 
  -8   3   8        5.69        4.90      1.11 o 
  -7   3   8       34.35       40.24      1.47 o 
  -6   3   8       27.29       25.68      1.10 o 
  -5   3   8       12.16       12.76      0.46 o 
  -4   3   8       30.19       33.48      0.78 o 
  -3   3   8       13.79       13.12      0.41 o 
  -2   3   8       25.99       26.21      0.62 o 
  -1   3   8      114.92      125.19      1.39 o 
   0   3   8      113.06      118.36      1.34 o 
   1   3   8       49.63       49.03      0.87 o 
   2   3   8        9.35        7.23      0.43 o 
   3   3   8       74.95       70.75      1.24 o 
   4   3   8       95.31       90.72      1.69 o 
   5   3   8      270.38      270.38      5.08 o 
   6   3   8       79.46       75.78      2.08 o 
   7   3   8        0.43        0.74      0.52 o 
   8   3   8        3.00        3.31      0.92 o 
   9   3   8        7.20        7.52      1.25 o 
  10   3   8        1.30        2.77      1.49 o 
  11   3   8        2.69        2.27      1.62 o 
 -17   4   8       28.90       32.58      2.68 o 
 -16   4   8        0.07       -1.38      0.69 o 
 -15   4   8        2.52        0.75      1.26 o 
 -14   4   8        4.07        3.14      0.96 o 
 -13   4   8        2.26        2.28      0.95 o 
 -12   4   8        6.94        5.83      0.67 o 
 -11   4   8       51.67       50.76      1.41 o 
 -10   4   8       51.31       51.09      1.66 o 
  -9   4   8        3.79        3.61      0.80 o 
  -8   4   8      482.35      461.67      8.07 o 
  -7   4   8        9.00        7.73      0.61 o 
  -6   4   8       42.89       46.51      1.53 o 
  -5   4   8      257.51      264.63      3.17 o 
  -4   4   8       12.50       13.34      0.47 o 
  -3   4   8        3.94        3.15      0.28 o 
  -2   4   8      191.29      197.52      1.96 o 
  -1   4   8        7.37        8.48      0.36 o 
   0   4   8       94.67       94.07      2.19 o 
   1   4   8        6.19        4.97      0.34 o 
   2   4   8       89.08       84.30      1.22 o 
   3   4   8       64.69       62.66      1.26 o 
   4   4   8        2.29        1.47      0.45 o 
   5   4   8        9.04       10.76      1.15 o 
   6   4   8        2.59        2.91      0.60 o 
   7   4   8        0.09       -0.61      0.53 o 
   8   4   8        2.69        0.41      1.17 o 
   9   4   8        2.47        3.07      1.55 o 
  10   4   8        1.33        2.37      1.48 o 
  11   4   8        2.27        2.13      1.65 o 
 -16   5   8        9.57        8.18      1.38 o 
 -15   5   8       46.03       43.95      2.31 o 
 -14   5   8       13.40       11.16      1.10 o 
 -13   5   8      115.33      123.83      2.67 o 
 -12   5   8      118.04      125.40      2.63 o 
 -11   5   8       26.28       28.76      1.99 o 
 -10   5   8       12.06       11.88      0.92 o 
  -9   5   8       38.22       40.65      1.63 o 
  -8   5   8      133.77      130.46      3.07 o 
  -7   5   8       12.11       10.86      0.70 o 
  -6   5   8      152.53      161.59      2.71 o 
  -5   5   8      281.78      287.94      2.89 o 
  -4   5   8      256.74      253.14      2.62 o 
  -3   5   8     1537.21     1564.11     12.46 o 
  -2   5   8      165.45      169.38      1.76 o 
  -1   5   8      446.94      451.02      3.96 o 
   0   5   8        7.39        7.32      0.34 o 
   1   5   8       26.24       27.74      0.81 o 
   2   5   8       36.19       32.13      0.73 o 
   3   5   8        0.09        0.14      0.30 o 
   4   5   8       59.11       58.99      1.52 o 
   5   5   8        0.01        0.22      0.47 o 
   6   5   8        3.47        3.32      0.69 o 
   7   5   8       20.34       25.08      2.88 o 
   8   5   8        0.02        0.11      1.18 o 
   9   5   8        7.96        7.89      1.93 o 
  10   5   8        1.36        0.13      1.36 o 
 -16   6   8       19.74       21.69      1.30 o 
 -15   6   8        1.25        1.61      0.63 o 
 -14   6   8       41.22       47.55      1.67 o 
 -13   6   8       26.05       28.24      2.16 o 
 -12   6   8       57.46       56.98      1.69 o 
 -11   6   8       68.50       73.26      2.18 o 
 -10   6   8        0.23       -0.01      0.45 o 
  -9   6   8        8.52        8.02      1.42 o 
  -8   6   8        3.01        3.76      0.63 o 
  -7   6   8        4.66        2.92      0.61 o 
  -6   6   8       24.37       27.35      0.85 o 
  -5   6   8      334.17      328.38      3.26 o 
  -4   6   8      123.76      123.57      1.54 o 
  -3   6   8      194.54      193.84      2.15 o 
  -2   6   8       53.74       52.59      0.82 o 
  -1   6   8       61.99       62.73      0.91 o 
   0   6   8      202.62      203.52      2.05 o 
   1   6   8        4.03        4.83      0.46 o 
   2   6   8       57.17       54.31      0.99 o 
   3   6   8        3.09        2.54      0.45 o 
   4   6   8        1.91        2.04      0.57 o 
   5   6   8        1.62        1.35      0.57 o 
   6   6   8        7.80        9.32      1.12 o 
   7   6   8       40.22       44.15      2.08 o 
   8   6   8       10.03        8.66      2.00 o 
   9   6   8        2.32        0.70      1.41 o 
  10   6   8        0.05       -0.12      1.47 o 
 -15   7   8        9.69       10.25      0.99 o 
 -14   7   8       65.10       75.26      2.14 o 
 -13   7   8        6.45        6.97      0.80 o 
 -12   7   8        0.75        0.40      0.63 o 
 -11   7   8       21.59       23.63      1.35 o 
 -10   7   8        2.26        0.78      0.92 o 
  -9   7   8        0.21        0.83      0.55 o 
  -8   7   8       11.53        9.68      0.89 o 
  -7   7   8        4.92        5.84      1.19 o 
  -6   7   8      136.23      141.71      2.57 o 
  -5   7   8        2.44        1.96      0.31 o 
  -4   7   8        0.10       -0.32      0.29 o 
  -3   7   8      205.53      195.66      2.42 o 
  -2   7   8       49.27       53.65      0.84 o 
  -1   7   8        2.41        3.24      0.29 o 
   0   7   8       32.70       37.62      0.89 o 
   1   7   8       44.74       44.53      0.98 o 
   2   7   8       32.02       30.04      0.82 o 
   3   7   8       11.41       11.09      0.74 o 
   4   7   8        1.34        0.46      0.50 o 
   5   7   8       17.56       15.93      1.15 o 
   6   7   8        5.36        6.31      1.00 o 
   7   7   8       59.83       63.94      2.48 o 
   8   7   8       37.80       44.25      2.17 o 
   9   7   8        1.66        0.88      1.41 o 
  10   7   8        0.55       -0.28      1.48 o 
 -15   8   8        0.44        0.79      0.65 o 
 -14   8   8       99.28      103.05      2.58 o 
 -13   8   8       13.83       13.96      1.66 o 
 -12   8   8        3.47        4.47      0.80 o 
 -11   8   8       91.28       91.27      4.40 o 
 -10   8   8       20.27       20.91      2.23 o 
  -9   8   8       10.98       11.26      0.99 o 
  -8   8   8        0.29       -0.20      0.45 o 
  -7   8   8       27.82       30.00      1.10 o 
  -6   8   8       50.21       53.98      1.46 o 
  -5   8   8        1.02        0.68      0.29 o 
  -4   8   8       12.63       14.72      0.84 o 
  -3   8   8        0.12       -0.13      0.27 o 
  -2   8   8       33.58       33.33      0.87 o 
  -1   8   8       11.43       13.64      0.50 o 
   0   8   8        8.35        8.50      0.56 o 
   1   8   8        7.71        8.75      0.53 o 
   2   8   8      103.86      100.27      1.63 o 
   3   8   8       17.03       16.37      0.90 o 
   4   8   8       21.71       23.35      1.30 o 
   5   8   8       16.87       16.02      1.36 o 
   6   8   8        8.30        8.40      1.15 o 
   7   8   8        4.09        2.64      0.92 o 
   8   8   8       21.97       24.18      1.87 o 
   9   8   8       12.26       12.68      2.76 o 
 -14   9   8       50.16       52.45      2.10 o 
 -13   9   8        1.71        2.99      0.83 o 
 -12   9   8      120.81      124.12      4.49 o 
 -11   9   8       37.24       36.78      2.80 o 
 -10   9   8       11.34       10.91      1.08 o 
  -9   9   8       13.17       12.77      1.08 o 
  -8   9   8       24.76       22.74      1.23 o 
  -7   9   8        7.40        9.15      0.76 o 
  -6   9   8      107.82      108.55      2.24 o 
  -5   9   8       93.40       95.61      1.63 o 
  -4   9   8        1.39        1.13      0.34 o 
  -3   9   8        2.63        2.85      0.40 o 
  -2   9   8       86.14       82.84      1.48 o 
  -1   9   8        0.98        0.53      0.32 o 
   0   9   8        4.28        4.38      0.46 o 
   1   9   8        1.43        1.88      0.37 o 
   2   9   8        0.80        0.97      0.34 o 
   3   9   8       16.95       14.07      0.88 o 
   4   9   8       72.31       72.97      4.18 o 
   5   9   8       24.81       26.39      3.33 o 
   6   9   8       11.98       12.58      1.35 o 
   7   9   8        0.31        0.03      0.79 o 
   8   9   8       37.72       38.00      7.10 o 
 -14  10   8       42.44       45.56      2.00 o 
 -13  10   8        1.76        2.09      1.30 o 
 -12  10   8        3.78        4.13      1.47 o 
 -11  10   8       79.17       82.33      2.61 o 
 -10  10   8        2.12        1.50      0.68 o 
  -9  10   8       19.03       19.70      1.28 o 
  -8  10   8        3.38        2.62      0.56 o 
  -7  10   8      120.66      125.09      3.07 o 
  -6  10   8       30.76       31.54      1.45 o 
  -5  10   8        0.11       -0.09      0.32 o 
  -4  10   8       48.08       50.77      1.18 o 
  -3  10   8       36.52       37.24      0.98 o 
  -2  10   8       16.94       16.17      0.70 o 
  -1  10   8       58.56       57.45      2.00 o 
   0  10   8        4.37        4.81      0.49 o 
   1  10   8       20.22       21.75      0.83 o 
   2  10   8       26.73       31.29      1.06 o 
   3  10   8       13.15       11.36      1.04 o 
   4  10   8      110.47      111.40      3.21 o 
   5  10   8       69.87       73.83      2.64 o 
   6  10   8        1.46        2.13      0.87 o 
   7  10   8        2.04        0.83      0.87 o 
   8  10   8        0.10        2.67      1.02 o 
 -13  11   8        1.91       -0.27      1.24 o 
 -12  11   8       39.65       48.35      2.07 o 
 -11  11   8        1.13        1.76      1.53 o 
 -10  11   8        6.00        4.71      1.10 o 
  -9  11   8        0.59       -0.35      0.72 o 
  -8  11   8       11.40       11.60      1.37 o 
  -7  11   8       51.73       50.25      2.38 o 
  -6  11   8      299.18      298.21      5.76 o 
  -5  11   8       72.06       72.57      1.45 o 
  -4  11   8        3.85        3.82      0.47 o 
  -3  11   8       15.64       14.96      1.00 o 
  -2  11   8       20.62       18.05      0.97 o 
  -1  11   8        2.38        0.72      0.46 o 
   0  11   8        0.05       -0.19      0.42 o 
   1  11   8        1.87        1.98      0.47 o 
   2  11   8        6.18        5.44      0.59 o 
   3  11   8       33.07       34.93      1.61 o 
   4  11   8       92.96      101.43      3.86 o 
   5  11   8       10.58        9.45      1.48 o 
   6  11   8       10.33        9.13      1.48 o 
   7  11   8        0.88       -0.03      0.97 o 
 -11  12   8      127.08      127.14      4.48 o 
 -10  12   8       75.02       71.06      3.12 o 
  -9  12   8        7.19        5.85      1.16 o 
  -8  12   8        4.55        4.24      1.03 o 
  -7  12   8       13.98       13.54      1.44 o 
  -6  12   8      111.52      105.37      3.51 o 
  -5  12   8       67.89       70.35      1.57 o 
  -4  12   8       46.60       46.42      1.92 o 
  -3  12   8       16.28       17.75      1.12 o 
  -2  12   8        0.06        0.12      0.52 o 
  -1  12   8        4.04        4.47      1.07 o 
   0  12   8       10.63        9.79      0.91 o 
   1  12   8       26.41       27.18      2.05 o 
   2  12   8       26.47       29.15      1.06 o 
   3  12   8       53.40       61.24      2.39 o 
   4  12   8        1.63        0.92      0.94 o 
   5  12   8       21.84       20.65      1.95 o 
   6  12   8       52.89       58.43      3.06 o 
 -10  13   8        2.52        0.71      1.01 o 
  -9  13   8        0.12       -1.48      0.77 o 
  -8  13   8        0.06        0.93      0.83 o 
  -7  13   8        0.11       -0.23      0.75 o 
  -6  13   8        1.96        2.80      0.91 o 
  -5  13   8       10.80        9.96      0.72 o 
  -4  13   8        0.09       -0.51      0.43 o 
  -3  13   8       37.99       35.84      1.50 o 
  -2  13   8       59.82       58.72      1.93 o 
  -1  13   8       12.77       12.79      2.60 o 
   0  13   8        6.97        8.34      0.90 o 
   1  13   8       67.15       65.98      2.04 o 
   2  13   8        2.53        2.68      0.71 o 
   3  13   8       66.88       72.68      2.27 o 
   4  13   8       22.78       28.51      2.20 o 
  -8  14   8        1.96        0.69      0.92 o 
  -7  14   8        0.03       -0.84      0.75 o 
  -6  14   8       87.57       93.70      3.71 o 
  -5  14   8       33.48       39.31      1.51 o 
  -4  14   8       11.74       10.14      1.00 o 
  -3  14   8       17.29       14.71      1.43 o 
  -2  14   8        2.95        1.22      0.63 o 
  -1  14   8        8.09        8.73      0.94 o 
   0  14   8       26.20       24.82      1.34 o 
   1  14   8       19.26       20.79      1.27 o 
   2  14   8       39.51       45.02      2.81 o 
  -5  15   8      137.78      129.54      4.59 o 
  -4  15   8       28.95       26.26      3.98 o 
  -3  15   8       32.26       28.93      1.47 o 
  -2  15   8        7.87        6.28      1.43 o 
  -1  15   8       15.26       12.71      1.33 o 
 -17   1   9        6.26        9.88      1.31 o 
 -16   1   9        7.31        7.79      1.19 o 
 -15   1   9        6.58        7.15      1.53 o 
 -14   1   9       12.14       12.77      1.30 o 
 -13   1   9        0.07        0.32      0.96 o 
 -12   1   9       27.96       28.22      1.52 o 
 -11   1   9       56.18       54.70      2.06 o 
 -10   1   9       21.30       21.69      1.38 o 
  -9   1   9        1.85        2.58      1.02 o 
  -8   1   9       34.82       34.93      1.51 o 
  -7   1   9       24.67       22.70      1.21 o 
  -6   1   9       31.36       30.29      0.83 o 
  -5   1   9       10.32       10.58      0.62 o 
  -4   1   9        0.87        1.05      0.25 o 
  -3   1   9       55.43       58.58      1.09 o 
  -2   1   9       42.61       42.91      0.77 o 
  -1   1   9       44.22       42.20      0.83 o 
   0   1   9      134.18      136.83      1.61 o 
   1   1   9       21.74       21.70      0.56 o 
   2   1   9      113.19      114.69      1.81 o 
   3   1   9      158.92      158.21      2.13 o 
   4   1   9        0.17       -0.29      0.30 o 
   5   1   9       58.45       58.69      1.43 o 
   6   1   9        4.87        3.94      0.71 o 
   7   1   9        2.12        1.04      0.80 o 
   8   1   9        1.13        0.20      0.79 o 
   9   1   9        3.55        3.17      1.09 o 
  10   1   9        3.76        2.07      1.11 o 
 -17   2   9       64.60       70.20      4.09 o 
 -16   2   9        8.06        6.51      1.60 o 
 -15   2   9        0.00        0.08      1.36 o 
 -14   2   9       36.56       35.40      1.84 o 
 -13   2   9       31.53       33.02      1.91 o 
 -12   2   9        5.31        6.14      0.65 o 
 -11   2   9       90.88       98.17      2.82 o 
 -10   2   9        2.55        1.37      0.69 o 
  -9   2   9      354.81      346.62      6.51 o 
  -8   2   9       86.93       90.79      2.51 o 
  -7   2   9      127.43      130.75      2.57 o 
  -6   2   9      140.25      142.30      2.09 o 
  -5   2   9       32.05       35.52      1.00 o 
  -4   2   9       24.07       27.50      0.58 o 
  -3   2   9      130.73      132.95      1.57 o 
  -2   2   9       57.24       59.93      0.94 o 
  -1   2   9       10.73       11.78      0.46 o 
   0   2   9        5.95        7.42      0.36 o 
   1   2   9      119.04      121.73      1.59 o 
   2   2   9       39.23       38.63      0.99 o 
   3   2   9        3.11        2.26      0.40 o 
   4   2   9       18.82       18.22      0.80 o 
   5   2   9        4.34        4.86      0.57 o 
   6   2   9       33.79       34.23      1.49 o 
   7   2   9        2.25        1.20      0.82 o 
   8   2   9       27.22       26.01      2.05 o 
   9   2   9        8.60        7.66      1.36 o 
  10   2   9        1.04        0.78      1.00 o 
 -16   3   9       26.78       28.90      2.95 o 
 -15   3   9       14.95       14.31      2.17 o 
 -14   3   9       26.23       34.23      2.78 o 
 -13   3   9       12.80       15.29      0.95 o 
 -12   3   9       64.58       67.04      1.71 o 
 -11   3   9        4.97        3.19      0.79 o 
 -10   3   9        4.37        2.59      0.74 o 
  -9   3   9       40.88       45.99      1.79 o 
  -8   3   9       15.89       15.44      2.51 o 
  -7   3   9      104.05       94.82      1.94 o 
  -6   3   9        4.28        3.80      0.50 o 
  -5   3   9       21.98       20.34      0.59 o 
  -4   3   9       49.92       52.02      0.96 o 
  -3   3   9       14.65       15.98      0.77 o 
  -2   3   9       11.26       13.41      0.48 o 
  -1   3   9        8.55        7.95      0.38 o 
   0   3   9       11.50       14.19      0.47 o 
   1   3   9        0.00        0.35      0.24 o 
   2   3   9       10.77       11.09      0.62 o 
   3   3   9      156.08      154.79      2.29 o 
   4   3   9       27.17       29.24      1.13 o 
   5   3   9       66.31       68.45      2.50 o 
   6   3   9       11.69       10.60      0.79 o 
   7   3   9       43.93       47.97      2.36 o 
   8   3   9        5.61        6.31      1.65 o 
   9   3   9       26.98       26.85      3.19 o 
  10   3   9       34.11       34.97      3.67 o 
 -16   4   9       18.75       22.93      2.73 o 
 -15   4   9        3.19        1.76      1.28 o 
 -14   4   9        2.32        1.98      0.83 o 
 -13   4   9       13.48       12.25      1.06 o 
 -12   4   9        8.10        9.72      0.92 o 
 -11   4   9       30.80       31.14      1.87 o 
 -10   4   9      111.74      112.33      2.99 o 
  -9   4   9      110.92      116.98      2.99 o 
  -8   4   9      151.39      163.40      3.15 o 
  -7   4   9      109.43      111.81      2.17 o 
  -6   4   9        0.76        0.10      0.55 o 
  -5   4   9       34.23       32.83      0.74 o 
  -4   4   9       91.09       87.19      1.32 o 
  -3   4   9        2.66        3.48      0.31 o 
  -2   4   9      113.26      119.53      1.40 o 
  -1   4   9      444.75      440.93      3.93 o 
   0   4   9      314.23      315.91      2.97 o 
   1   4   9       92.73       91.46      1.34 o 
   2   4   9        2.13        1.94      0.37 o 
   3   4   9        0.67        0.30      0.34 o 
   4   4   9       25.05       22.76      1.21 o 
   5   4   9        0.28       -0.22      0.42 o 
   6   4   9       10.66       10.00      0.97 o 
   7   4   9        4.69        6.52      1.80 o 
   8   4   9        4.44        7.53      2.00 o 
   9   4   9        7.96        8.93      2.10 o 
  10   4   9        1.63        1.44      1.53 o 
 -16   5   9       24.85       25.42      2.89 o 
 -15   5   9       27.08       29.17      1.60 o 
 -14   5   9       32.51       34.90      1.64 o 
 -13   5   9        0.07        0.56      0.61 o 
 -12   5   9       42.04       42.54      2.93 o 
 -11   5   9       11.51       13.79      1.86 o 
 -10   5   9       42.21       47.24      2.81 o 
  -9   5   9        3.47        5.06      0.84 o 
  -8   5   9       64.22       62.53      1.57 o 
  -7   5   9       39.63       42.26      1.28 o 
  -6   5   9        2.45        2.15      0.46 o 
  -5   5   9        2.36        1.65      0.31 o 
  -4   5   9       19.99       17.44      0.80 o 
  -3   5   9      127.79      132.32      1.62 o 
  -2   5   9        6.18        5.72      0.51 o 
  -1   5   9       60.83       65.64      0.97 o 
   0   5   9       19.94       19.15      0.63 o 
   1   5   9        7.73        9.05      0.48 o 
   2   5   9        0.01        0.38      0.26 o 
   3   5   9       21.47       20.96      0.85 o 
   4   5   9       30.03       27.78      1.13 o 
   5   5   9       11.72        9.84      0.97 o 
   6   5   9        9.54        9.33      1.16 o 
   7   5   9        0.00        0.70      0.76 o 
   8   5   9        0.15        0.79      1.36 o 
   9   5   9        8.33       10.64      2.27 o 
 -15   6   9        1.10        0.59      0.72 o 
 -14   6   9        1.74        1.43      0.71 o 
 -13   6   9        1.82        1.91      0.69 o 
 -12   6   9        0.91        1.34      1.11 o 
 -11   6   9       36.96       34.03      2.50 o 
 -10   6   9        5.78        6.59      1.36 o 
  -9   6   9       34.08       31.24      1.40 o 
  -8   6   9       45.73       48.65      1.68 o 
  -7   6   9       30.61       30.01      1.08 o 
  -6   6   9       21.81       20.38      0.90 o 
  -5   6   9      132.91      126.59      1.72 o 
  -4   6   9       14.19       11.54      0.77 o 
  -3   6   9      255.76      258.42      2.77 o 
  -2   6   9      110.43      109.52      1.34 o 
  -1   6   9        1.84        1.64      0.27 o 
   0   6   9      140.50      135.58      1.78 o 
   1   6   9       19.23       18.71      0.78 o 
   2   6   9      163.53      160.29      2.03 o 
   3   6   9        9.53        9.39      0.72 o 
   4   6   9        6.72        6.83      0.83 o 
   5   6   9        4.12        3.21      0.84 o 
   6   6   9        4.64        4.46      0.94 o 
   7   6   9        1.28        0.00      0.73 o 
   8   6   9        3.82        3.07      1.21 o 
   9   6   9       18.90       19.30      2.96 o 
 -15   7   9      143.47      158.23      3.96 o 
 -14   7   9       22.38       22.60      4.53 o 
 -13   7   9       32.30       35.11      2.88 o 
 -12   7   9       15.02       14.57      2.08 o 
 -11   7   9       25.26       26.15      2.54 o 
 -10   7   9      174.15      190.91      6.40 o 
  -9   7   9        0.34        0.89      0.57 o 
  -8   7   9       15.73       14.96      1.31 o 
  -7   7   9        0.05       -0.63      0.47 o 
  -6   7   9       14.18       11.89      1.17 o 
  -5   7   9        3.52        3.04      0.39 o 
  -4   7   9       42.25       41.30      0.85 o 
  -3   7   9       32.36       33.25      0.78 o 
  -2   7   9       38.50       40.49      0.75 o 
  -1   7   9       33.64       35.11      0.70 o 
   0   7   9       32.02       31.81      0.88 o 
   1   7   9        0.39        0.09      0.30 o 
   2   7   9        2.65        1.65      0.36 o 
   3   7   9       15.58       16.89      0.93 o 
   4   7   9       19.52       20.58      1.45 o 
   5   7   9       51.23       54.70      3.03 o 
   6   7   9        1.42        0.29      0.73 o 
   7   7   9       37.31       38.78      2.11 o 
   8   7   9        0.89        1.18      1.23 o 
 -14   8   9       11.16       10.10      1.99 o 
 -13   8   9        0.37       -0.01      1.24 o 
 -12   8   9        4.58        3.36      1.37 o 
 -11   8   9      147.75      139.42      5.43 o 
 -10   8   9       11.53       11.92      1.10 o 
  -9   8   9       96.70       96.23      5.02 o 
  -8   8   9        1.09        1.19      0.60 o 
  -7   8   9        2.50        1.68      0.59 o 
  -6   8   9        0.04       -0.23      0.50 o 
  -5   8   9      117.92      120.43      1.88 o 
  -4   8   9       53.36       57.61      1.12 o 
  -3   8   9        0.04        0.34      0.31 o 
  -2   8   9        2.56        2.79      0.37 o 
  -1   8   9        0.00       -0.34      0.29 o 
   0   8   9       48.44       52.76      1.13 o 
   1   8   9        0.05       -0.36      0.32 o 
   2   8   9        0.97        0.31      0.34 o 
   3   8   9      124.73      139.81      4.32 o 
   4   8   9       14.36       14.74      1.34 o 
   5   8   9       32.48       30.89      1.80 o 
   6   8   9       60.53       59.39      3.59 o 
   7   8   9       18.68       20.55      1.90 o 
   8   8   9       51.53       58.64      3.88 o 
 -14   9   9        3.59        4.60      1.59 o 
 -13   9   9        0.45       -0.54      1.10 o 
 -12   9   9        7.90        8.37      1.68 o 
 -11   9   9        5.17        7.54      1.01 o 
 -10   9   9       37.62       37.68      1.70 o 
  -9   9   9       30.55       30.06      1.49 o 
  -8   9   9       45.17       45.10      3.24 o 
  -7   9   9       54.33       54.08      1.85 o 
  -6   9   9       12.09       11.13      0.97 o 
  -5   9   9       21.39       22.57      0.81 o 
  -4   9   9        9.51        9.75      0.60 o 
  -3   9   9      126.68      124.57      2.00 o 
  -2   9   9       22.56       23.60      1.03 o 
  -1   9   9        1.87        1.60      0.44 o 
   0   9   9       14.03       15.08      0.76 o 
   1   9   9       19.23       19.57      0.85 o 
   2   9   9       44.26       48.72      2.10 o 
   3   9   9      100.25      101.02      7.33 o 
   4   9   9       27.66       28.12      1.70 o 
   5   9   9       57.62       65.15      2.52 o 
   6   9   9        0.02        0.33      0.78 o 
   7   9   9        4.31        3.54      1.05 o 
 -13  10   9        2.86        2.95      1.38 o 
 -12  10   9        0.22        0.01      0.71 o 
 -11  10   9       19.04       20.26      2.49 o 
 -10  10   9        0.48        1.01      0.67 o 
  -9  10   9        0.08       -0.18      0.57 o 
  -8  10   9        0.01        0.18      0.76 o 
  -7  10   9       10.56        8.18      1.19 o 
  -6  10   9       17.52       14.81      1.43 o 
  -5  10   9       49.24       49.14      1.17 o 
  -4  10   9       44.71       44.64      1.13 o 
  -3  10   9       19.30       21.17      0.81 o 
  -2  10   9       75.36       79.36      1.90 o 
  -1  10   9       22.18       22.10      1.04 o 
   0  10   9        0.01       -0.35      0.37 o 
   1  10   9        9.83        9.42      0.70 o 
   2  10   9        9.86       10.47      0.99 o 
   3  10   9      112.20      119.74      3.57 o 
   4  10   9        1.42        1.36      0.94 o 
   5  10   9       33.28       34.18      1.95 o 
   6  10   9       16.42       18.35      1.61 o 
 -12  11   9       11.39       10.21      2.13 o 
 -11  11   9       56.83       54.49      2.88 o 
 -10  11   9       12.76       10.16      1.46 o 
  -9  11   9        4.82        2.41      0.99 o 
  -8  11   9        3.11        5.07      1.07 o 
  -7  11   9       18.09       19.00      1.61 o 
  -6  11   9      121.74      130.15      2.96 o 
  -5  11   9        9.66       10.37      0.71 o 
  -4  11   9       16.87       16.33      0.85 o 
  -3  11   9        1.61        1.37      0.44 o 
  -2  11   9        7.51        6.86      0.79 o 
  -1  11   9       46.43       48.43      1.72 o 
   0  11   9       43.24       42.46      2.32 o 
   1  11   9       55.67       60.95      1.51 o 
   2  11   9        3.98        2.92      0.72 o 
   3  11   9        5.92        6.31      0.92 o 
   4  11   9        0.31       -0.05      0.67 o 
   5  11   9        5.61        5.79      1.28 o 
 -11  12   9        5.23        4.21      1.20 o 
 -10  12   9       19.18       17.57      1.79 o 
  -9  12   9        4.84        4.42      1.11 o 
  -8  12   9       16.57       15.39      1.57 o 
  -7  12   9       11.26        7.79      1.16 o 
  -6  12   9       20.07       22.08      1.22 o 
  -5  12   9       64.92       63.53      2.41 o 
  -4  12   9       27.43       29.67      1.05 o 
  -3  12   9       51.62       53.28      4.59 o 
  -2  12   9       53.57       48.84      1.74 o 
  -1  12   9        6.53        7.82      1.95 o 
   0  12   9        2.65        2.52      0.67 o 
   1  12   9        0.01       -0.10      0.55 o 
   2  12   9       38.67       41.48      4.22 o 
   3  12   9        0.14       -0.22      0.67 o 
   4  12   9        5.14        5.75      2.27 o 
  -9  13   9        4.02        3.51      1.09 o 
  -8  13   9        1.50        1.00      0.90 o 
  -7  13   9        3.13        3.20      0.99 o 
  -6  13   9       45.63       45.57      1.69 o 
  -5  13   9        6.42        6.85      1.34 o 
  -4  13   9       54.82       59.70      1.92 o 
  -3  13   9       18.48       18.86      1.24 o 
  -2  13   9        0.78        0.21      0.55 o 
  -1  13   9        0.18       -0.54      0.53 o 
   0  13   9        0.01       -0.13      0.71 o 
   1  13   9       28.94       30.95      1.44 o 
   2  13   9        0.06       -1.83      1.01 o 
  -6  14   9        6.00        7.58      1.41 o 
  -5  14   9        2.22        2.99      1.17 o 
  -4  14   9       13.53       15.58      1.16 o 
  -3  14   9       14.52       12.49      2.21 o 
  -2  14   9        4.42        5.32      0.85 o 
  -1  14   9       18.20       18.25      1.25 o 
   0  14   9        1.54        0.85      0.91 o 
 -16   0  10       79.72       88.84      4.31 o 
 -15   0  10       29.62       29.30      2.50 o 
 -14   0  10      162.15      161.37      5.89 o 
 -13   0  10       23.32       18.97      2.11 o 
 -12   0  10       22.85       25.62      2.22 o 
 -11   0  10      206.93      207.82      6.60 o 
 -10   0  10      519.68      492.51     12.58 o 
  -9   0  10      471.86      430.48     11.13 o 
  -8   0  10       56.38       53.09      2.70 o 
  -7   0  10        0.13        0.56      0.49 o 
  -6   0  10        1.97        1.83      0.54 o 
  -5   0  10      112.03      117.95      2.68 o 
  -4   0  10        5.00        5.51      0.49 o 
  -3   0  10       46.41       45.11      1.16 o 
  -2   0  10       93.10       97.21      1.86 o 
  -1   0  10       51.34       52.42      1.38 o 
   0   0  10      342.24      352.89      4.96 o 
   1   0  10       72.01       74.13      2.75 o 
   2   0  10       19.63       21.70      1.30 o 
   3   0  10        0.03       -0.14      0.70 o 
   4   0  10        3.98        2.90      0.75 o 
   5   0  10      143.60      148.01      3.73 o 
   6   0  10       35.17       31.35      2.73 o 
   7   0  10        8.98       10.47      1.99 o 
   8   0  10       15.09       14.70      2.43 o 
   9   0  10        0.22       -1.26      1.27 o 
 -16   1  10        0.71        2.10      0.91 o 
 -15   1  10        1.42        2.60      0.90 o 
 -14   1  10        7.79        7.46      1.11 o 
 -13   1  10        4.42        4.14      0.91 o 
 -12   1  10        0.29        0.48      0.76 o 
 -11   1  10      162.57      162.86      3.97 o 
 -10   1  10        1.78        3.12      0.81 o 
  -9   1  10       99.10       96.37      2.73 o 
  -8   1  10        7.90        6.56      0.90 o 
  -7   1  10        9.96        9.29      0.60 o 
  -6   1  10        0.45        0.42      0.34 o 
  -5   1  10        0.13       -0.29      0.31 o 
  -4   1  10      143.21      151.58      1.73 o 
  -3   1  10       18.51       19.45      0.59 o 
  -2   1  10       18.21       20.44      0.59 o 
  -1   1  10       63.54       62.50      1.01 o 
   0   1  10      156.38      163.71      1.90 o 
   1   1  10       20.43       22.40      0.95 o 
   2   1  10       77.67       73.59      1.59 o 
   3   1  10       19.93       19.04      0.91 o 
   4   1  10        9.84       10.47      0.75 o 
   5   1  10      182.80      183.24      3.75 o 
   6   1  10       22.05       22.09      1.84 o 
   7   1  10        9.41        8.12      1.31 o 
   8   1  10       14.12       14.81      2.11 o 
   9   1  10       32.97       38.03      2.53 o 
 -16   2  10       10.37       10.70      1.97 o 
 -15   2  10        1.60        1.73      0.84 o 
 -14   2  10       10.13       10.61      1.24 o 
 -13   2  10       30.54       30.01      1.68 o 
 -12   2  10        1.57        1.48      0.76 o 
 -11   2  10        3.67        1.46      0.75 o 
 -10   2  10        0.04       -0.13      0.66 o 
  -9   2  10      409.30      393.88      7.33 o 
  -8   2  10       37.50       37.41      2.04 o 
  -7   2  10        2.69        3.25      0.55 o 
  -6   2  10       14.86       14.33      0.69 o 
  -5   2  10        4.05        3.84      0.45 o 
  -4   2  10       47.30       49.75      0.98 o 
  -3   2  10        5.15        4.83      0.43 o 
  -2   2  10       51.69       53.44      0.93 o 
  -1   2  10        8.94        9.07      0.45 o 
   0   2  10      114.42      112.16      1.60 o 
   1   2  10       30.27       30.65      0.90 o 
   2   2  10        5.15        3.74      0.49 o 
   3   2  10        0.84        0.92      0.41 o 
   4   2  10       20.89       21.15      0.92 o 
   5   2  10       29.08       28.89      1.27 o 
   6   2  10       37.23       38.19      1.62 o 
   7   2  10        0.03       -1.40      0.74 o 
   8   2  10        0.52       -0.62      1.25 o 
   9   2  10        0.06       -0.21      0.95 o 
 -16   3  10        0.22        1.17      1.21 o 
 -15   3  10       19.62       20.50      2.44 o 
 -14   3  10       33.34       39.03      1.94 o 
 -13   3  10        3.16        3.50      1.41 o 
 -12   3  10       51.34       49.73      2.80 o 
 -11   3  10        3.44        4.51      1.68 o 
 -10   3  10       42.35       41.79      1.81 o 
  -9   3  10        0.67       -0.15      0.62 o 
  -8   3  10      301.58      294.67      4.52 o 
  -7   3  10       22.88       21.74      0.95 o 
  -6   3  10        0.31        0.25      0.36 o 
  -5   3  10       71.84       70.25      1.16 o 
  -4   3  10      238.30      244.97      2.84 o 
  -3   3  10      495.35      505.31      4.73 o 
  -2   3  10        7.44        6.56      0.41 o 
  -1   3  10       11.30       11.22      0.48 o 
   0   3  10        0.28        0.02      0.23 o 
   1   3  10       28.11       29.21      0.78 o 
   2   3  10        2.27        1.91      0.60 o 
   3   3  10        2.98        2.35      0.44 o 
   4   3  10       19.44       17.34      0.88 o 
   5   3  10       18.51       15.95      1.15 o 
   6   3  10       50.58       53.89      1.89 o 
   7   3  10        2.22        0.82      0.91 o 
   8   3  10        7.29        7.52      1.99 o 
   9   3  10        6.44       11.71      2.45 o 
 -16   4  10        0.01       -0.90      1.14 o 
 -15   4  10        4.61        4.70      1.57 o 
 -14   4  10        7.06        6.41      1.62 o 
 -13   4  10        5.83        5.47      1.48 o 
 -12   4  10        7.26        8.26      1.09 o 
 -11   4  10        9.06        8.42      1.09 o 
 -10   4  10       35.19       33.47      1.68 o 
  -9   4  10       82.78       78.24      3.73 o 
  -8   4  10       10.80       11.22      0.89 o 
  -7   4  10        6.38        5.13      0.62 o 
  -6   4  10      104.10      101.67      1.75 o 
  -5   4  10      112.16      109.56      1.64 o 
  -4   4  10       24.57       26.30      0.75 o 
  -3   4  10      133.78      134.14      1.89 o 
  -2   4  10       29.56       30.74      0.71 o 
  -1   4  10      106.79      112.05      1.47 o 
   0   4  10        0.71        0.53      0.30 o 
   1   4  10        0.18        0.26      0.27 o 
   2   4  10       69.04       66.42      1.41 o 
   3   4  10       13.54       14.30      0.78 o 
   4   4  10       14.41       14.45      1.01 o 
   5   4  10        9.13        9.65      1.38 o 
   6   4  10        0.24        0.51      0.61 o 
   7   4  10        0.73        1.84      0.86 o 
   8   4  10        0.43       -1.04      1.18 o 
 -15   5  10        4.00        3.82      1.57 o 
 -14   5  10       42.50       45.67      3.24 o 
 -13   5  10       12.70       16.37      2.16 o 
 -12   5  10       22.66       23.29      2.45 o 
 -11   5  10       25.27       19.97      2.16 o 
 -10   5  10       43.92       44.92      2.83 o 
  -9   5  10        7.93        7.50      0.76 o 
  -8   5  10       71.48       68.07      1.72 o 
  -7   5  10       31.92       29.81      1.11 o 
  -6   5  10       16.16       16.25      0.74 o 
  -5   5  10      112.55      108.50      1.58 o 
  -4   5  10        1.89        2.11      0.35 o 
  -3   5  10        0.11        0.36      0.38 o 
  -2   5  10       28.35       27.93      0.69 o 
  -1   5  10        8.62        8.58      0.44 o 
   0   5  10       94.49       91.36      1.49 o 
   1   5  10        0.03       -0.02      0.27 o 
   2   5  10       10.08        9.10      0.64 o 
   3   5  10        9.82        9.57      0.78 o 
   4   5  10        3.28        3.00      0.69 o 
   5   5  10       27.96       24.48      1.95 o 
   6   5  10       47.57       49.02      2.21 o 
   7   5  10        2.46        3.53      0.99 o 
   8   5  10       17.88       14.52      2.46 o 
 -15   6  10       29.62       34.36      2.99 o 
 -14   6  10       25.24       31.15      2.69 o 
 -13   6  10        4.61        2.57      1.37 o 
 -12   6  10       44.06       42.50      2.98 o 
 -11   6  10        8.54        8.43      1.62 o 
 -10   6  10        0.70        0.36      0.98 o 
  -9   6  10       10.95       10.15      1.01 o 
  -8   6  10       13.00       11.40      1.01 o 
  -7   6  10        0.08       -0.44      0.63 o 
  -6   6  10        3.37        3.47      0.48 o 
  -5   6  10       98.10       93.94      1.46 o 
  -4   6  10       63.03       65.67      1.19 o 
  -3   6  10      155.52      152.00      2.03 o 
  -2   6  10        7.24        5.51      0.39 o 
  -1   6  10       24.76       27.57      0.69 o 
   0   6  10       24.86       24.97      0.78 o 
   1   6  10        0.10        0.40      0.29 o 
   2   6  10        9.74        7.70      0.72 o 
   3   6  10        2.45        1.74      0.53 o 
   4   6  10       15.85       13.70      1.01 o 
   5   6  10       12.17       11.98      1.31 o 
   6   6  10        6.58        6.96      1.08 o 
   7   6  10       20.62       20.29      3.00 o 
   8   6  10        1.21        2.34      1.18 o 
 -14   7  10        4.55        2.69      1.42 o 
 -13   7  10       69.10       72.28      4.01 o 
 -12   7  10      165.36      172.31      6.38 o 
 -11   7  10       10.84       11.48      1.85 o 
 -10   7  10        0.47        0.21      0.95 o 
  -9   7  10        1.25        0.26      0.62 o 
  -8   7  10        0.15       -0.06      0.57 o 
  -7   7  10        5.05        4.07      0.73 o 
  -6   7  10      241.49      249.60      3.87 o 
  -5   7  10       39.62       42.33      1.04 o 
  -4   7  10       35.40       34.87      0.88 o 
  -3   7  10      131.58      134.05      1.89 o 
  -2   7  10      155.98      156.61      2.09 o 
  -1   7  10       96.55       95.07      1.45 o 
   0   7  10       20.46       21.58      0.78 o 
   1   7  10        0.38        0.75      0.34 o 
   2   7  10        9.67        8.42      0.73 o 
   3   7  10       14.79       13.77      1.01 o 
   4   7  10       34.67       36.82      1.46 o 
   5   7  10       32.32       34.66      1.95 o 
   6   7  10        0.13       -0.41      0.76 o 
   7   7  10        4.10        3.92      1.05 o 
 -14   8  10       21.59       18.19      2.45 o 
 -13   8  10       16.48       16.92      2.31 o 
 -12   8  10        7.95        9.02      1.80 o 
 -11   8  10        3.37        3.17      0.86 o 
 -10   8  10        7.17        8.39      1.01 o 
  -9   8  10        2.10        2.81      0.75 o 
  -8   8  10        4.55        5.07      0.79 o 
  -7   8  10        2.56        2.52      0.71 o 
  -6   8  10       38.64       38.00      1.92 o 
  -5   8  10       74.91       76.85      1.46 o 
  -4   8  10       16.85       16.90      0.75 o 
  -3   8  10        4.29        4.64      0.53 o 
  -2   8  10       63.80       66.01      1.32 o 
  -1   8  10        0.26       -0.19      0.32 o 
   0   8  10       19.93       19.63      0.98 o 
   1   8  10        0.04       -0.22      0.35 o 
   2   8  10        8.84        9.91      0.87 o 
   3   8  10        5.87        6.91      0.83 o 
   4   8  10       48.85       58.56      1.86 o 
   5   8  10       21.41       25.34      1.93 o 
   6   8  10       13.82       14.05      1.46 o 
 -13   9  10        3.94        3.10      1.47 o 
 -12   9  10        1.69        3.66      1.30 o 
 -11   9  10       27.91       26.24      2.50 o 
 -10   9  10        0.89        1.37      0.73 o 
  -9   9  10       25.16       24.26      1.61 o 
  -8   9  10        1.72        1.37      0.68 o 
  -7   9  10       12.81       13.18      1.56 o 
  -6   9  10       72.55       72.56      1.97 o 
  -5   9  10       38.62       41.19      1.81 o 
  -4   9  10        0.77        1.18      0.45 o 
  -3   9  10       19.02       18.31      0.85 o 
  -2   9  10        2.83        1.75      0.51 o 
  -1   9  10        0.83        0.99      0.47 o 
   0   9  10        8.91        8.87      0.67 o 
   1   9  10        2.30        3.02      0.48 o 
   2   9  10        5.62        6.50      0.79 o 
   3   9  10       21.33       20.75      1.24 o 
   4   9  10        0.99        0.62      0.61 o 
   5   9  10        0.91        1.08      0.87 o 
   6   9  10        0.60       -0.21      0.83 o 
 -12  10  10      145.75      152.14      3.88 o 
 -11  10  10       80.24       86.23      4.57 o 
 -10  10  10       47.53       48.62      1.98 o 
  -9  10  10       27.35       22.88      1.42 o 
  -8  10  10       29.91       33.21      1.99 o 
  -7  10  10       57.55       53.40      2.44 o 
  -6  10  10       12.79       12.30      1.05 o 
  -5  10  10        2.03        2.14      0.49 o 
  -4  10  10       29.43       30.67      1.05 o 
  -3  10  10       50.71       50.66      1.28 o 
  -2  10  10        0.69       -0.03      0.55 o 
  -1  10  10        4.54        3.50      0.66 o 
   0  10  10        0.07       -0.95      0.48 o 
   1  10  10        4.92        4.32      0.57 o 
   2  10  10       57.51       65.14      2.12 o 
   3  10  10       12.31       12.09      2.17 o 
   4  10  10       10.31       10.86      1.01 o 
   5  10  10        0.44        0.55      0.84 o 
 -11  11  10       10.37       10.50      1.59 o 
 -10  11  10       15.23       12.89      1.58 o 
  -9  11  10       11.80       11.18      1.42 o 
  -8  11  10        3.80        3.16      0.99 o 
  -7  11  10       19.48       16.79      1.57 o 
  -6  11  10       33.34       35.08      1.59 o 
  -5  11  10       53.42       52.96      1.71 o 
  -4  11  10        3.28        2.48      0.52 o 
  -3  11  10       18.13       14.35      1.08 o 
  -2  11  10       12.30       11.14      0.97 o 
  -1  11  10        4.12        3.18      0.67 o 
   0  11  10        0.54        0.64      1.00 o 
   1  11  10        0.21       -0.17      0.59 o 
   2  11  10        0.12        0.48      0.63 o 
   3  11  10       49.69       57.15      2.08 o 
  -9  12  10        0.02       -0.43      0.85 o 
  -8  12  10        0.01       -0.88      0.78 o 
  -7  12  10       57.93       56.78      1.91 o 
  -6  12  10       11.63       12.68      1.04 o 
  -5  12  10        0.23       -0.50      0.74 o 
  -4  12  10        4.53        2.64      0.70 o 
  -3  12  10        1.91        2.03      0.65 o 
  -2  12  10        0.49        0.90      0.61 o 
  -1  12  10       35.15       32.93      1.46 o 
   0  12  10       38.21       37.07      1.55 o 
   1  12  10       18.36       22.84      2.14 o 
   2  12  10        7.50        5.23      1.38 o 
  -7  13  10        0.03        0.92      0.86 o 
  -6  13  10      137.50      139.00      3.15 o 
  -5  13  10       73.84       77.92      3.36 o 
  -4  13  10        0.69        0.13      0.61 o 
  -3  13  10        1.14        0.31      0.60 o 
  -2  13  10        0.50        0.33      0.62 o 
  -1  13  10        1.72        2.08      0.70 o 
 -16   1  11        0.57        2.10      0.92 o 
 -15   1  11        7.25        9.59      1.26 o 
 -14   1  11       19.89       19.22      1.59 o 
 -13   1  11        9.79       11.91      1.31 o 
 -12   1  11        0.13        0.35      0.79 o 
 -11   1  11       30.02       30.26      1.73 o 
 -10   1  11        8.47        6.92      1.02 o 
  -9   1  11       34.63       30.77      1.68 o 
  -8   1  11      154.15      149.15      4.71 o 
  -7   1  11       42.93       45.73      1.17 o 
  -6   1  11        7.11        6.96      0.83 o 
  -5   1  11        0.20       -0.23      0.37 o 
  -4   1  11       30.80       29.10      0.95 o 
  -3   1  11       84.34       87.36      1.26 o 
  -2   1  11        9.23        7.96      0.45 o 
  -1   1  11       18.13       17.67      0.62 o 
   0   1  11       14.36       14.80      0.55 o 
   1   1  11       57.96       58.04      1.42 o 
   2   1  11       16.87       16.94      0.90 o 
   3   1  11        0.13       -0.42      0.41 o 
   4   1  11       11.64       12.07      0.86 o 
   5   1  11        2.14        2.27      0.58 o 
   6   1  11        1.10        0.92      0.66 o 
   7   1  11       13.33       12.12      2.86 o 
 -15   2  11        3.16        4.86      1.06 o 
 -14   2  11        7.32        6.55      1.12 o 
 -13   2  11        0.02        1.06      0.83 o 
 -12   2  11       63.97       64.88      2.44 o 
 -11   2  11       28.08       24.29      3.53 o 
 -10   2  11        6.36        5.74      1.01 o 
  -9   2  11       42.22       40.97      3.07 o 
  -8   2  11        1.19        0.99      0.53 o 
  -7   2  11        1.10        0.80      0.43 o 
  -6   2  11       38.19       36.47      1.02 o 
  -5   2  11        2.67        1.64      0.43 o 
  -4   2  11       70.08       71.87      1.24 o 
  -3   2  11       35.28       34.66      0.78 o 
  -2   2  11       27.55       28.39      0.72 o 
  -1   2  11       41.22       45.23      0.89 o 
   0   2  11      105.77      109.18      1.69 o 
   1   2  11       33.50       33.63      1.11 o 
   2   2  11       28.37       27.30      1.05 o 
   3   2  11       46.30       45.54      1.36 o 
   4   2  11        0.10        0.30      0.47 o 
   5   2  11       36.24       35.56      1.30 o 
   6   2  11        7.24        5.48      0.89 o 
   7   2  11        0.00        0.51      0.70 o 
 -15   3  11       44.93       49.32      3.36 o 
 -14   3  11       25.97       26.03      2.70 o 
 -13   3  11        0.17        0.71      0.81 o 
 -12   3  11        2.64        2.42      0.93 o 
 -11   3  11        0.14       -1.31      0.65 o 
 -10   3  11       15.94       15.52      1.36 o 
  -9   3  11       45.43       45.81      1.47 o 
  -8   3  11       18.47       16.90      0.99 o 
  -7   3  11       20.15       19.49      1.11 o 
  -6   3  11        7.94        7.53      0.60 o 
  -5   3  11        0.32        0.59      0.40 o 
  -4   3  11        2.98        3.23      0.40 o 
  -3   3  11       25.87       27.24      0.70 o 
  -2   3  11      100.53      101.02      1.53 o 
  -1   3  11       11.37       11.85      0.52 o 
   0   3  11       13.51       13.05      0.63 o 
   1   3  11        2.13        1.91      0.76 o 
   2   3  11       21.29       20.38      0.98 o 
   3   3  11       81.64       80.80      1.83 o 
   4   3  11       25.92       27.44      1.45 o 
   5   3  11        4.49        3.93      0.65 o 
   6   3  11        2.29        1.43      0.72 o 
   7   3  11        0.00       -0.02      0.68 o 
 -15   4  11        0.25        0.44      1.26 o 
 -14   4  11       32.70       37.94      2.99 o 
 -13   4  11        2.38        1.50      1.31 o 
 -12   4  11        8.45        7.60      1.71 o 
 -11   4  11       31.95       32.01      1.80 o 
 -10   4  11        7.83        8.76      1.21 o 
  -9   4  11        4.25        4.60      0.68 o 
  -8   4  11       78.59       79.49      2.80 o 
  -7   4  11       97.49       94.37      1.76 o 
  -6   4  11      194.50      183.17      2.70 o 
  -5   4  11      159.84      150.96      2.42 o 
  -4   4  11      108.74      106.50      1.62 o 
  -3   4  11       11.76       11.15      0.58 o 
  -2   4  11        2.47        3.18      0.42 o 
  -1   4  11       33.12       34.48      0.78 o 
   0   4  11        2.08        2.40      0.39 o 
   1   4  11        0.04       -0.35      0.36 o 
   2   4  11       32.38       30.86      1.12 o 
   3   4  11       11.40        9.62      0.78 o 
   4   4  11       18.63       18.44      1.04 o 
   5   4  11        0.03        0.10      0.51 o 
   6   4  11        0.03        0.92      0.82 o 
   7   4  11        0.03       -0.59      0.79 o 
 -15   5  11       14.97       16.48      2.32 o 
 -14   5  11       64.88       73.90      4.02 o 
 -13   5  11        0.00        0.71      1.20 o 
 -12   5  11       31.28       34.21      2.77 o 
 -11   5  11        1.85        1.66      1.20 o 
 -10   5  11       75.10       79.74      3.31 o 
  -9   5  11       60.15       58.60      1.68 o 
  -8   5  11        6.86        6.19      0.73 o 
  -7   5  11        1.16        1.27      0.45 o 
  -6   5  11        3.46        3.52      0.51 o 
  -5   5  11       13.10       13.62      0.62 o 
  -4   5  11       11.93       10.60      0.57 o 
  -3   5  11       25.03       25.84      0.94 o 
  -2   5  11       23.30       22.85      0.67 o 
  -1   5  11        3.37        2.14      0.46 o 
   0   5  11        1.21        0.89      0.35 o 
   1   5  11        6.35        7.57      0.67 o 
   2   5  11       34.66       36.55      1.23 o 
   3   5  11        2.07        1.20      0.51 o 
   4   5  11        7.52        7.87      1.05 o 
   5   5  11        4.24        4.97      0.82 o 
   6   5  11        9.83       11.07      1.36 o 
 -14   6  11        0.07        0.57      1.26 o 
 -13   6  11        5.30        5.90      1.63 o 
 -12   6  11        1.28        1.37      1.28 o 
 -11   6  11        9.59       11.20      1.89 o 
 -10   6  11      170.41      167.17      4.38 o 
  -9   6  11       50.09       52.04      1.94 o 
  -8   6  11       31.68       33.54      1.55 o 
  -7   6  11       37.78       36.51      1.10 o 
  -6   6  11        6.06        5.69      0.59 o 
  -5   6  11       52.37       55.16      1.11 o 
  -4   6  11       43.95       42.90      1.00 o 
  -3   6  11       23.30       22.59      0.87 o 
  -2   6  11       27.61       27.28      0.72 o 
  -1   6  11      168.08      171.65      2.39 o 
   0   6  11       58.50       60.51      1.24 o 
   1   6  11        2.57        1.09      0.45 o 
   2   6  11       12.87       13.48      0.99 o 
   3   6  11       15.10       17.19      1.13 o 
   4   6  11       13.49       13.19      1.47 o 
   5   6  11        0.41        0.41      0.65 o 
   6   6  11        0.17        0.54      0.82 o 
 -13   7  11        9.29        9.86      1.86 o 
 -12   7  11       83.03       86.39      4.34 o 
 -11   7  11       43.50       41.89      2.71 o 
 -10   7  11       22.41       24.99      1.79 o 
  -9   7  11        5.47        5.02      1.21 o 
  -8   7  11        7.63        5.91      0.87 o 
  -7   7  11        2.93        4.23      0.79 o 
  -6   7  11       23.39       23.93      1.07 o 
  -5   7  11        5.85        5.95      0.49 o 
  -4   7  11        0.04        0.12      0.34 o 
  -3   7  11       39.55       41.09      0.99 o 
  -2   7  11       15.90       17.94      0.99 o 
  -1   7  11       36.25       34.05      1.02 o 
   0   7  11       42.15       41.62      1.13 o 
   1   7  11        0.13        0.68      0.52 o 
   2   7  11        5.27        6.64      0.79 o 
   3   7  11        4.81        4.59      0.77 o 
   4   7  11        9.45        8.09      0.91 o 
   5   7  11       32.45       36.73      2.03 o 
 -13   8  11       11.83       10.92      1.97 o 
 -12   8  11        0.90        1.05      0.82 o 
 -11   8  11        1.50        0.37      1.18 o 
 -10   8  11       69.31       70.25      2.36 o 
  -9   8  11        4.43        4.91      0.89 o 
  -8   8  11        1.99        0.44      0.73 o 
  -7   8  11       45.54       47.64      1.46 o 
  -6   8  11        1.69        1.10      0.71 o 
  -5   8  11       38.64       39.81      1.72 o 
  -4   8  11      115.74      119.47      1.97 o 
  -3   8  11       57.96       58.66      1.50 o 
  -2   8  11       56.44       56.73      1.59 o 
  -1   8  11        1.82        1.36      0.51 o 
   0   8  11        0.02       -0.16      0.39 o 
   1   8  11       54.74       53.81      1.66 o 
   2   8  11       83.95       93.41      3.40 o 
   3   8  11      103.37      111.30      3.46 o 
   4   8  11        0.67        0.92      0.67 o 
   5   8  11        4.58        3.76      0.82 o 
 -12   9  11       15.36       11.50      1.36 o 
 -11   9  11        1.42        1.80      1.14 o 
 -10   9  11        0.38       -0.02      0.71 o 
  -9   9  11       14.36       14.57      2.28 o 
  -8   9  11        7.58        7.06      0.96 o 
  -7   9  11       23.84       24.53      1.63 o 
  -6   9  11       66.11       68.49      2.08 o 
  -5   9  11       68.83       69.95      2.00 o 
  -4   9  11        2.82        2.20      0.50 o 
  -3   9  11       63.00       61.65      2.75 o 
  -2   9  11        0.53       -0.72      0.48 o 
  -1   9  11       25.92       25.19      1.89 o 
   0   9  11       12.41       12.39      0.98 o 
   1   9  11       10.93       12.30      0.96 o 
   2   9  11        1.50        1.08      0.63 o 
   3   9  11       28.26       30.42      2.08 o 
   4   9  11        6.58        8.05      2.34 o 
 -11  10  11        0.55       -0.50      0.82 o 
 -10  10  11        0.00        1.09      0.73 o 
  -9  10  11        9.07        9.51      1.37 o 
  -8  10  11        0.05        0.11      0.80 o 
  -7  10  11       13.65       12.14      1.03 o 
  -6  10  11        1.11        1.65      0.66 o 
  -5  10  11       12.27       11.99      0.98 o 
  -4  10  11       75.01       78.01      1.98 o 
  -3  10  11       57.44       59.17      1.91 o 
  -2  10  11        2.60        1.25      0.59 o 
  -1  10  11       16.16       19.67      3.69 o 
   0  10  11        4.92        3.84      1.16 o 
   1  10  11        1.39        1.07      0.64 o 
   2  10  11       25.87       27.58      1.48 o 
   3  10  11        7.79        6.97      1.00 o 
  -9  11  11       15.66       12.44      1.50 o 
  -8  11  11        4.89        3.52      1.06 o 
  -7  11  11       54.96       57.06      4.33 o 
  -6  11  11        4.10        3.30      0.76 o 
  -5  11  11        6.55        8.39      0.88 o 
  -4  11  11        5.65        7.43      1.42 o 
  -3  11  11        0.01       -0.48      0.56 o 
  -2  11  11        0.27        0.37      0.58 o 
  -1  11  11       23.42       26.31      1.35 o 
   0  11  11        2.96        2.93      0.71 o 
   1  11  11        0.12       -1.01      0.88 o 
  -7  12  11       22.27       22.86      2.36 o 
  -6  12  11       42.77       42.07      3.47 o 
  -5  12  11       19.51       22.45      1.91 o 
  -4  12  11        2.91        2.92      0.95 o 
  -3  12  11        0.00        0.22      0.60 o 
  -2  12  11        1.66        1.55      0.67 o 
  -1  12  11       52.05       54.52      2.58 o 
 -15   0  12        2.05        1.77      1.34 o 
 -14   0  12        1.82        1.26      1.28 o 
 -13   0  12       46.44       46.16      3.12 o 
 -12   0  12        0.00        0.12      1.21 o 
 -11   0  12       38.33       37.17      2.79 o 
 -10   0  12       14.48       12.08      1.87 o 
  -9   0  12       54.57       51.63      3.11 o 
  -8   0  12        8.62        8.96      1.01 o 
  -7   0  12      136.11      129.29      3.11 o 
  -6   0  12       37.53       36.64      1.55 o 
  -5   0  12        4.22        3.43      0.72 o 
  -4   0  12       10.03        7.81      0.87 o 
  -3   0  12       29.52       30.17      1.09 o 
  -2   0  12       48.59       50.89      1.39 o 
  -1   0  12       39.64       39.18      1.75 o 
   0   0  12       60.25       60.32      5.44 o 
   1   0  12      101.91       99.17      2.85 o 
   2   0  12       87.20       81.60      2.64 o 
   3   0  12        1.22        1.73      0.84 o 
   4   0  12        0.64       -0.83      0.67 o 
   5   0  12       91.68       92.31      3.08 o 
   6   0  12        6.93        5.94      1.15 o 
 -15   1  12        2.81        2.96      1.02 o 
 -14   1  12        9.26        8.89      1.71 o 
 -13   1  12        6.99        6.65      2.08 o 
 -12   1  12        2.44        1.91      0.93 o 
 -11   1  12      126.27      122.89      7.02 o 
 -10   1  12       47.49       45.83      2.43 o 
  -9   1  12       16.65       16.14      1.05 o 
  -8   1  12        6.95        7.70      0.66 o 
  -7   1  12       15.48       13.85      1.55 o 
  -6   1  12        0.28       -0.34      0.42 o 
  -5   1  12       56.18       53.68      1.29 o 
  -4   1  12       75.73       73.81      1.52 o 
  -3   1  12       85.57       87.84      1.32 o 
  -2   1  12       35.25       37.65      0.84 o 
  -1   1  12       19.77       21.02      0.67 o 
   0   1  12       96.43       98.05      1.97 o 
   1   1  12        0.01       -0.46      0.40 o 
   2   1  12       33.90       35.75      1.23 o 
   3   1  12        9.66       10.15      0.82 o 
   4   1  12        0.88        0.35      0.51 o 
   5   1  12       49.17       49.65      1.96 o 
   6   1  12        7.16        5.60      0.79 o 
 -14   2  12       12.27       11.26      2.51 o 
 -13   2  12        2.04        1.81      0.95 o 
 -12   2  12       45.88       45.51      2.17 o 
 -11   2  12       16.62       15.85      1.50 o 
 -10   2  12      147.25      140.37      3.73 o 
  -9   2  12      115.12      114.18      4.06 o 
  -8   2  12        1.46        1.14      0.50 o 
  -7   2  12       11.34       10.26      0.72 o 
  -6   2  12       35.55       31.62      1.04 o 
  -5   2  12        7.27        6.91      0.61 o 
  -4   2  12        1.12        1.03      0.37 o 
  -3   2  12       60.09       61.88      1.08 o 
  -2   2  12        3.21        3.42      0.39 o 
  -1   2  12        0.14       -0.01      0.28 o 
   0   2  12       44.90       45.57      1.32 o 
   1   2  12        3.51        3.52      0.57 o 
   2   2  12       29.04       30.38      2.00 o 
   3   2  12        0.07        0.29      0.48 o 
   4   2  12        0.56        0.60      0.52 o 
   5   2  12        0.06       -0.08      0.55 o 
   6   2  12        1.21        0.45      0.60 o 
 -14   3  12        0.50        1.09      1.36 o 
 -13   3  12        0.58        0.53      1.17 o 
 -12   3  12       11.46       14.73      2.32 o 
 -11   3  12        3.07        3.66      1.05 o 
 -10   3  12        0.06        0.98      0.88 o 
  -9   3  12      253.09      246.15      6.35 o 
  -8   3  12       25.68       25.43      1.00 o 
  -7   3  12       15.60       14.46      0.81 o 
  -6   3  12       32.57       31.91      1.05 o 
  -5   3  12       13.20       11.05      0.71 o 
  -4   3  12      125.88      125.64      1.83 o 
  -3   3  12       55.78       55.66      1.52 o 
  -2   3  12      223.92      230.07      2.64 o 
  -1   3  12       58.49       62.67      1.26 o 
   0   3  12       24.88       23.45      0.82 o 
   1   3  12        0.85        0.21      0.43 o 
   2   3  12        7.26        6.92      0.71 o 
   3   3  12        6.82        7.45      0.76 o 
   4   3  12        0.00        0.35      0.55 o 
   5   3  12        8.78        9.68      1.22 o 
 -14   4  12       28.37       33.59      2.91 o 
 -13   4  12        3.78        3.88      1.56 o 
 -12   4  12        0.15       -0.83      1.08 o 
 -11   4  12       14.42       15.29      2.59 o 
 -10   4  12        0.81        0.82      0.65 o 
  -9   4  12       27.21       27.79      1.30 o 
  -8   4  12       53.18       49.87      1.31 o 
  -7   4  12        4.74        3.52      0.65 o 
  -6   4  12        0.30        0.09      0.45 o 
  -5   4  12        1.19        0.57      0.50 o 
  -4   4  12        0.64        0.67      0.57 o 
  -3   4  12       39.93       37.41      0.99 o 
  -2   4  12        0.80        0.14      0.31 o 
  -1   4  12        4.14        3.49      0.44 o 
   0   4  12        3.84        3.92      0.45 o 
   1   4  12        2.71        2.48      0.55 o 
   2   4  12       10.65       10.58      0.81 o 
   3   4  12       10.49       11.53      1.01 o 
   4   4  12       17.10       17.79      1.08 o 
   5   4  12        2.65        2.97      0.76 o 
 -14   5  12       16.66       18.50      2.49 o 
 -13   5  12       10.29       10.74      2.03 o 
 -12   5  12      115.62      121.21      5.26 o 
 -11   5  12        2.70        2.32      0.87 o 
 -10   5  12       23.18       23.76      1.73 o 
  -9   5  12        0.02       -0.99      0.56 o 
  -8   5  12        6.97        6.24      0.78 o 
  -7   5  12        0.23       -0.35      0.45 o 
  -6   5  12       17.07       16.17      0.85 o 
  -5   5  12        7.06        6.67      0.62 o 
  -4   5  12       80.56       76.49      1.37 o 
  -3   5  12        8.31        9.05      0.59 o 
  -2   5  12       39.01       39.30      0.85 o 
  -1   5  12        5.22        5.94      0.51 o 
   0   5  12        1.41        0.55      0.36 o 
   1   5  12        0.11       -0.55      0.42 o 
   2   5  12       31.53       30.69      1.22 o 
   3   5  12       22.88       21.41      1.24 o 
   4   5  12       74.78       71.65      3.41 o 
   5   5  12       30.21       32.93      1.56 o 
 -13   6  12        0.05        0.37      1.31 o 
 -12   6  12        3.31        3.05      1.54 o 
 -11   6  12        1.56        3.28      1.67 o 
 -10   6  12       41.10       41.90      1.86 o 
  -9   6  12        1.27        1.46      0.94 o 
  -8   6  12       15.32       13.94      1.68 o 
  -7   6  12        0.55        0.06      0.48 o 
  -6   6  12       10.86       10.72      0.75 o 
  -5   6  12        1.17        1.78      0.50 o 
  -4   6  12        0.59        0.14      0.38 o 
  -3   6  12        9.38        9.66      0.59 o 
  -2   6  12       20.55       22.32      0.94 o 
  -1   6  12       22.03       22.64      1.08 o 
   0   6  12       31.16       31.16      0.93 o 
   1   6  12        4.72        5.28      0.88 o 
   2   6  12       25.87       26.14      1.29 o 
   3   6  12       14.81       16.75      1.17 o 
   4   6  12       19.40       21.60      1.35 o 
 -12   7  12       25.67       27.07      2.03 o 
 -11   7  12       38.24       37.56      2.12 o 
 -10   7  12       32.03       32.05      2.06 o 
  -9   7  12        9.75        9.31      1.11 o 
  -8   7  12        9.23        8.61      2.57 o 
  -7   7  12       28.12       27.49      1.19 o 
  -6   7  12      117.09      113.99      2.33 o 
  -5   7  12       23.13       19.58      0.93 o 
  -4   7  12       34.66       34.37      0.94 o 
  -3   7  12        2.00        1.39      0.40 o 
  -2   7  12        0.00       -0.53      0.41 o 
  -1   7  12        2.63        3.27      0.58 o 
   0   7  12       44.89       43.86      1.87 o 
   1   7  12        2.73        2.11      0.63 o 
   2   7  12        1.32        1.52      0.64 o 
   3   7  12       15.02       14.56      1.14 o 
 -11   8  12        1.45        2.15      1.21 o 
 -10   8  12       19.36       16.50      1.39 o 
  -9   8  12        0.72        0.66      0.82 o 
  -8   8  12        0.77        0.40      0.73 o 
  -7   8  12        2.92        2.06      0.62 o 
  -6   8  12       39.20       36.22      1.38 o 
  -5   8  12       12.82       10.99      0.85 o 
  -4   8  12        0.26       -0.37      0.43 o 
  -3   8  12       14.12       12.24      1.00 o 
  -2   8  12        0.16       -0.44      0.51 o 
  -1   8  12        3.90        2.31      1.05 o 
   0   8  12        1.44        1.58      0.56 o 
   1   8  12       10.73        9.06      2.07 o 
   2   8  12        1.29        1.11      0.64 o 
   3   8  12        4.00        2.83      0.77 o 
 -10   9  12       10.75       10.21      1.18 o 
  -9   9  12       33.40       33.75      1.73 o 
  -8   9  12        6.23        4.27      0.72 o 
  -7   9  12       19.19       19.53      2.07 o 
  -6   9  12       62.87       64.47      1.97 o 
  -5   9  12       26.53       29.46      1.40 o 
  -4   9  12       16.92       18.28      1.23 o 
  -3   9  12       17.02       16.48      1.13 o 
  -2   9  12        0.81        0.14      0.70 o 
  -1   9  12       18.02       20.04      2.21 o 
   0   9  12        1.41        0.52      0.94 o 
   1   9  12        0.77        1.21      0.93 o 
  -9  10  12       17.95       15.28      1.68 o 
  -8  10  12        0.34        0.86      0.68 o 
  -7  10  12        1.53        1.01      1.44 o 
  -6  10  12        0.23       -0.45      0.93 o 
  -5  10  12       65.97       66.60      1.93 o 
  -4  10  12       12.92       13.15      1.04 o 
  -3  10  12        0.44        0.36      0.59 o 
  -2  10  12       10.44       10.10      0.96 o 
  -1  10  12       22.72       23.03      1.41 o 
   0  10  12       47.91       53.97      2.90 o 
  -6  11  12       11.79       11.89      1.04 o 
  -5  11  12       37.52       40.42      2.38 o 
  -4  11  12        0.00        0.99      0.90 o 
  -3  11  12        3.45        3.89      0.77 o 
 -13   1  13       14.96       13.52      1.55 o 
 -12   1  13       65.00       64.12      2.64 o 
 -11   1  13       14.39       14.76      1.59 o 
 -10   1  13        0.46       -0.31      0.62 o 
  -9   1  13        0.49        0.25      0.53 o 
  -8   1  13        0.06       -0.28      0.49 o 
  -7   1  13        0.57        0.67      0.50 o 
  -6   1  13        4.72        3.89      0.59 o 
  -5   1  13        4.70        4.10      0.57 o 
  -4   1  13       28.86       27.70      1.00 o 
  -3   1  13        2.41        2.18      0.37 o 
  -2   1  13        3.34        2.71      0.38 o 
  -1   1  13        2.58        3.14      0.54 o 
   0   1  13        0.20        0.07      0.45 o 
   1   1  13        0.00       -0.08      0.46 o 
   2   1  13        2.86        2.67      0.59 o 
   3   1  13        7.89        6.85      0.80 o 
   4   1  13        8.60        8.29      0.84 o 
 -13   2  13        0.35       -0.52      1.26 o 
 -12   2  13        1.74        0.42      1.04 o 
 -11   2  13        5.76        5.06      2.51 o 
 -10   2  13        0.27        0.09      0.66 o 
  -9   2  13       55.37       54.24      1.44 o 
  -8   2  13        6.02        5.99      0.68 o 
  -7   2  13       25.36       23.04      1.00 o 
  -6   2  13       52.00       50.80      1.33 o 
  -5   2  13       52.41       53.10      1.34 o 
  -4   2  13       77.89       72.62      1.56 o 
  -3   2  13       10.07        9.41      0.78 o 
  -2   2  13       55.18       57.25      1.06 o 
  -1   2  13       23.15       25.52      0.85 o 
   0   2  13        5.15        4.65      0.63 o 
   1   2  13       34.76       31.46      1.24 o 
   2   2  13        3.62        3.75      0.79 o 
   3   2  13        7.27        7.94      0.81 o 
   4   2  13       14.10       12.94      1.01 o 
 -13   3  13        3.77        4.06      1.18 o 
 -12   3  13        9.72        7.38      1.27 o 
 -11   3  13       59.42       54.63      2.41 o 
 -10   3  13       44.08       44.43      1.69 o 
  -9   3  13        0.09       -0.74      0.51 o 
  -8   3  13       45.32       42.38      1.27 o 
  -7   3  13       36.48       37.19      1.19 o 
  -6   3  13       63.99       59.24      1.42 o 
  -5   3  13       11.27       10.79      0.84 o 
  -4   3  13       29.98       32.17      1.06 o 
  -3   3  13        0.43        0.51      0.47 o 
  -2   3  13        1.66        1.14      0.34 o 
  -1   3  13        7.43        7.53      0.56 o 
   0   3  13        7.39        6.36      0.69 o 
   1   3  13       14.43       13.85      0.92 o 
   2   3  13        0.04        0.27      0.51 o 
   3   3  13       10.12        7.59      0.81 o 
 -13   4  13        0.58       -1.59      1.32 o 
 -12   4  13       20.81       18.70      2.39 o 
 -11   4  13       35.22       34.83      1.52 o 
 -10   4  13       77.34       76.24      3.08 o 
  -9   4  13        7.16        7.13      0.88 o 
  -8   4  13        5.92        5.07      0.65 o 
  -7   4  13        1.93        0.97      0.63 o 
  -6   4  13       12.99       10.88      0.76 o 
  -5   4  13       19.29       19.25      0.91 o 
  -4   4  13        0.17        0.01      0.44 o 
  -3   4  13        8.62        9.67      0.60 o 
  -2   4  13       16.74       18.74      0.91 o 
  -1   4  13        8.25        9.08      0.61 o 
   0   4  13       30.83       30.13      1.19 o 
   1   4  13        2.22        1.93      0.57 o 
   2   4  13        2.37        1.86      0.59 o 
   3   4  13        7.89        6.89      0.78 o 
 -12   5  13       14.47       14.10      1.40 o 
 -11   5  13       38.42       36.99      1.91 o 
 -10   5  13       24.45       22.88      1.57 o 
  -9   5  13        8.74        8.32      0.92 o 
  -8   5  13        0.01       -0.22      0.59 o 
  -7   5  13        2.05        2.10      0.57 o 
  -6   5  13        8.43        7.25      0.81 o 
  -5   5  13        1.34        0.53      0.48 o 
  -4   5  13        2.62        1.92      0.43 o 
  -3   5  13        0.79        0.01      0.38 o 
  -2   5  13       10.07       10.91      0.75 o 
  -1   5  13        0.24        0.34      0.38 o 
   0   5  13        0.00       -0.17      0.47 o 
   1   5  13        3.63        3.40      0.81 o 
   2   5  13        5.90        4.52      0.77 o 
 -11   6  13        6.82        7.37      2.78 o 
 -10   6  13       39.11       36.01      1.83 o 
  -9   6  13        8.99        9.71      1.59 o 
  -8   6  13       81.78       78.68      1.98 o 
  -7   6  13       88.01       91.68      1.89 o 
  -6   6  13        7.66        7.25      0.70 o 
  -5   6  13        0.34        0.09      0.48 o 
  -4   6  13        1.73        1.89      0.51 o 
  -3   6  13        0.80        0.15      0.50 o 
  -2   6  13        0.01       -0.43      0.42 o 
  -1   6  13       12.06       12.25      0.78 o 
   0   6  13        7.05        7.05      1.47 o 
   1   6  13       13.85       12.43      1.17 o 
   2   6  13       35.98       37.78      1.58 o 
 -10   7  13        7.62        7.53      1.41 o 
  -9   7  13        2.11        1.83      0.89 o 
  -8   7  13       26.24       24.66      1.23 o 
  -7   7  13       22.10       22.99      1.17 o 
  -6   7  13       34.30       34.45      1.30 o 
  -5   7  13       38.47       38.58      1.65 o 
  -4   7  13        6.00        6.23      0.64 o 
  -3   7  13        5.89        6.23      0.66 o 
  -2   7  13       34.41       33.68      1.49 o 
  -1   7  13        0.71        1.29      0.55 o 
   0   7  13        2.36        4.21      1.27 o 
   1   7  13       24.93       25.25      2.36 o 
  -9   8  13        8.28        5.86      1.07 o 
  -8   8  13        0.67        0.07      0.61 o 
  -7   8  13        0.49        0.43      0.79 o 
  -6   8  13        0.04       -0.38      0.62 o 
  -5   8  13       39.81       41.21      3.61 o 
  -4   8  13       92.60       91.45      3.44 o 
  -3   8  13       67.46       68.26      2.04 o 
  -2   8  13        0.01        0.41      0.59 o 
  -1   8  13      102.86      107.21      2.35 o 
   0   8  13        0.13       -0.04      0.91 o 
  -7   9  13        0.43        1.31      0.83 o 
  -6   9  13       35.54       31.46      1.45 o 
  -5   9  13        4.00        5.36      0.89 o 
  -4   9  13        8.42        9.89      1.37 o 
  -3   9  13        3.19        2.32      0.69 o 
  -2   9  13        2.88        3.40      0.73 o 
 -12   0  14       20.92       24.08      2.77 o 
 -11   0  14        3.14        3.07      1.63 o 
 -10   0  14       30.80       25.50      1.94 o 
  -9   0  14      144.88      135.48      3.83 o 
  -8   0  14       11.12       10.30      1.16 o 
  -7   0  14       26.48       22.90      1.47 o 
  -6   0  14       61.17       54.47      2.01 o 
  -5   0  14       40.75       40.97      3.19 o 
  -4   0  14        4.73        4.11      0.84 o 
  -3   0  14      190.08      196.39      4.20 o 
  -2   0  14        0.21       -0.38      0.65 o 
  -1   0  14        0.02       -0.77      0.66 o 
   0   0  14        0.70        0.80      0.76 o 
   1   0  14       22.25       24.91      2.51 o 
 -12   1  14       22.09       21.81      1.88 o 
 -11   1  14       25.33       25.44      1.49 o 
 -10   1  14       27.17       25.98      1.16 o 
  -9   1  14       20.63       19.76      1.04 o 
  -8   1  14        2.34        1.90      0.60 o 
  -7   1  14       81.69       80.02      2.08 o 
  -6   1  14       12.60       10.45      0.78 o 
  -5   1  14        0.01        0.12      0.49 o 
  -4   1  14       15.89       14.39      0.82 o 
  -3   1  14       38.45       41.62      1.20 o 
  -2   1  14      110.71      122.66      3.41 o 
  -1   1  14       46.02       51.11      2.22 o 
   0   1  14       33.38       35.42      1.29 o 
   1   1  14        1.50        1.36      0.87 o 
 -11   2  14        2.39        0.93      0.78 o 
 -10   2  14        0.43       -0.38      0.58 o 
  -9   2  14        7.20        4.90      0.72 o 
  -8   2  14       22.02       19.60      1.01 o 
  -7   2  14       15.41       14.00      0.88 o 
  -6   2  14       11.28       10.78      1.32 o 
  -5   2  14        7.54        5.29      0.64 o 
  -4   2  14       42.51       40.85      1.20 o 
  -3   2  14       16.83       18.01      0.77 o 
  -2   2  14        4.27        3.47      0.56 o 
  -1   2  14       13.83       14.09      1.38 o 
   0   2  14        7.41        6.55      0.73 o 
   1   2  14       19.36       18.28      1.07 o 
 -11   3  14       26.81       29.87      1.52 o 
 -10   3  14        4.03        3.92      0.79 o 
  -9   3  14        2.39        0.63      0.60 o 
  -8   3  14       12.25        8.96      0.78 o 
  -7   3  14        3.78        3.03      0.71 o 
  -6   3  14        0.12       -0.69      0.48 o 
  -5   3  14       18.88       17.22      0.91 o 
  -4   3  14       33.96       33.28      1.12 o 
  -3   3  14        2.48        1.61      0.43 o 
  -2   3  14        0.32        0.27      0.46 o 
  -1   3  14        0.62        0.59      0.50 o 
   0   3  14        0.87        0.37      0.53 o 
   1   3  14        9.81        9.99      1.02 o 
 -11   4  14       17.78       15.95      1.22 o 
 -10   4  14       24.51       22.43      1.34 o 
  -9   4  14       11.35       10.55      0.86 o 
  -8   4  14        7.67        6.23      0.74 o 
  -7   4  14        2.24        1.97      0.93 o 
  -6   4  14        0.36       -0.56      0.48 o 
  -5   4  14        0.27        0.24      0.49 o 
  -4   4  14       23.86       24.24      1.03 o 
  -3   4  14        6.51        5.06      0.62 o 
  -2   4  14        2.73        1.92      0.52 o 
  -1   4  14        0.34        0.47      0.61 o 
   0   4  14        0.14       -0.52      0.50 o 
 -10   5  14        1.88        1.08      0.90 o 
  -9   5  14      111.10      107.95      2.17 o 
  -8   5  14       10.13        8.37      0.79 o 
  -7   5  14       48.98       44.26      1.32 o 
  -6   5  14       34.65       32.78      2.02 o 
  -5   5  14        1.11        0.58      0.51 o 
  -4   5  14        0.08       -0.65      0.46 o 
  -3   5  14       18.06       16.10      1.43 o 
  -2   5  14       54.88       57.81      1.48 o 
  -1   5  14       19.89       18.97      1.29 o 
  -9   6  14        2.62        1.20      0.70 o 
  -8   6  14       15.41       15.82      1.73 o 
  -7   6  14        0.91        0.43      0.84 o 
  -6   6  14       15.14       15.24      0.91 o 
  -5   6  14       14.41       13.28      0.84 o 
  -4   6  14       15.17       15.28      1.54 o 
  -3   6  14        1.16        0.71      0.50 o 
  -2   6  14        3.90        3.44      0.59 o 
  -7   7  14       25.65       24.05      1.19 o 
  -6   7  14       11.61       11.33      0.92 o 
  -5   7  14       11.21       14.07      0.93 o 
  -4   7  14       10.46        9.62      0.96 o 
  -9   1  15        2.64        1.91      0.66 o 
  -8   1  15        1.38        1.83      0.62 o 
  -7   1  15       14.23       12.52      0.87 o 
  -6   1  15       14.20       12.87      0.87 o 
  -5   1  15        8.94        7.78      0.82 o 
  -4   1  15        2.75        2.08      0.87 o 
  -3   1  15        9.70        9.24      0.87 o 
  -2   1  15        1.84        2.39      1.02 o 
  -8   2  15        1.05        0.36      0.68 o 
  -7   2  15        8.05        8.64      0.78 o 
  -6   2  15       20.94       18.93      1.08 o 
  -5   2  15        0.92        0.11      0.51 o 
  -4   2  15       36.23       37.00      1.17 o 
  -3   2  15        0.58       -0.08      0.56 o 
  -7   3  15        0.03        0.23      0.57 o 
  -6   3  15        2.21        1.81      0.64 o 
  -5   3  15        0.30       -0.08      0.50 o 
  -4   3  15        2.05        1.50      0.53 o 
                                                 
